# Supplementary material for: Crystal structure of diaphorin methanol monosolvate isolated from Diaphorina citri Kuwayama, the insect vector of citrus greening disease
Source: Acta Crystallogr E Crystallogr Commun. 2018 Mar 2;74(Pt 4):445–9. doi: 10.1107/S2056989018002992 (PMC5946964; doi:10.1107/S2056989018002992)
Supplement: Supplementary file 1 [file e-74-00445-sup1.cif]

##############################################################################
#                                                                            #
# This CIF contains the data in a paper accepted for publication in          #
# Acta Crystallographica Section E. It conforms to the requirements of       #
# Notes for Authors for Acta Crystallographica Section E, and has been       #
# peer reviewed under the auspices of the IUCr Commission on Journals.       #
#                                                                            #
# Full details of the Crystallographic Information File format               #
# are given in the paper "The Crystallographic Information File (CIF):       #
# a New Standard Archive File for Crystallography" by S. R. Hall, F. H.      #
# Allen and I. D. Brown [Acta Cryst. (1991), A47, 655-685].                  #
#                                                                            #
# The current version of the core CIF dictionary is obtainable from          #
# ftp://ftp.iucr.org/pub/cif_core.dic.                                       #
#                                                                            #
# Software is freely available for graphical display of the structure(s)     #
# in this CIF. For information consult the CIF software page                 #
# http://www.iucr.org/resources/cif/software.                                #
#                                                                            #
# This file may be used for bona fide research purposes within the           #
# scientific community so long as proper attribution is given to the journal # 
# article from which it was obtained.                                        #
#                                                                            #
##############################################################################
data_I
_database_code_depnum_ccdc_archive 'CCDC 1824900'
_audit_creation_method     'SHELXL-2016/6'
_chemical_name_systematic
;\
(<i>S</i>)-<i>N</i>-((<i>S</i>)-{(2<i>S</i>,4<i>R</i>,6<i>R</i>)-6-\
[(<i>S</i>)-2,3-Dihydroxypropyl]-4-hydroxy-5,5-dimethyltetrahydro-2<i>H</i>-\
pyran-2-yl}(hydroxy)methyl)-2-hydroxy-2-[(2<i>R</i>,5<i>R</i>,6<i>R</i>)-2-\
methoxy-5,6-dimethyl-4-methylenetetrahydro-2<i>H</i>-pyran-2-yl]acetamide
methanol monosolvate
;
_chemical_name_common     ?
_chemical_formula_moiety     'C22 H39 N O9, C H4 O'
_chemical_formula_sum     'C23 H43 N O10'
_chemical_formula_iupac     'C22 H39 N O9, C H4 O'
_chemical_formula_weight     493.58
_chemical_melting_point     ?
_shelx_space_group_comment
;
The symmetry employed for this shelxl refinement is uniquely defined
by the following loop, which should always be used as a source of
symmetry information in preference to the above space-group names.
They are only intended as comments.
;
_space_group_crystal_system     monoclinic
_space_group_name_H-M_alt     'P 21'
_space_group_name_Hall     'P 2yb'
loop_
    _space_group_symop_operation_xyz
    'x, y, z'
    '-x, y+1/2, -z'
_cell_length_a     7.40(5)
_cell_length_b     12.87(5)
_cell_length_c     13.92(5)
_cell_angle_alpha     90
_cell_angle_beta     101.9(5)
_cell_angle_gamma     90
_cell_volume     1297(11)
_cell_formula_units_Z     2
_cell_measurement_reflns_used     7493
_cell_measurement_theta_min     ?
_cell_measurement_theta_max     ?
_cell_measurement_temperature     100(2)
_exptl_crystal_description     needle
_exptl_crystal_colour     colorless
_exptl_crystal_size_max     0.200
_exptl_crystal_size_mid     0.020
_exptl_crystal_size_min     0.010
_exptl_crystal_density_diffrn     1.263
_exptl_crystal_density_meas     ?
_exptl_crystal_density_method     ?
_exptl_crystal_F_000     536
_exptl_absorpt_coefficient_mu     0.098
_exptl_absorpt_correction_type     empirical
_exptl_absorpt_process_details
;
<i>XDS</i> (Kabsch, 2010), determined correction factors
as a function of position on detector surface
and frame number
;
_shelx_estimated_absorpt_T_min     0.981
_shelx_estimated_absorpt_T_max     0.999
_exptl_absorpt_correction_T_min     ?
_exptl_absorpt_correction_T_max     ?
_diffrn_ambient_temperature     100(2)
_diffrn_radiation_type     synchrotron
_diffrn_radiation_wavelength     0.9768
_diffrn_radiation_monochromator     'Si 111'
_diffrn_measurement_device     'single-axis goniometer'
_diffrn_measurement_method     rotation
_diffrn_detector_area_resol_mean     5.8
_diffrn_reflns_number     7818
_diffrn_reflns_av_R_equivalents     0.0544
_diffrn_reflns_theta_min     2.054
_diffrn_reflns_theta_max     30.981
_diffrn_reflns_theta_full     30.981
_diffrn_measured_fraction_theta_max     0.861
_diffrn_measured_fraction_theta_full     0.862
_diffrn_reflns_limit_h_min     -7
_diffrn_reflns_limit_h_max     7
_diffrn_reflns_limit_k_min     -11
_diffrn_reflns_limit_k_max     11
_diffrn_reflns_limit_l_min     -13
_diffrn_reflns_limit_l_max     13
_refine_special_details     ?
_reflns_number_total     2610
_reflns_number_gt     2594
_reflns_threshold_expression     'I > 2\s(I)'
_refine_ls_structure_factor_coef     Fsqd
_refine_ls_matrix_type     full
_refine_ls_R_factor_all     0.0443
_refine_ls_R_factor_gt     0.0442
_refine_ls_wR_factor_gt     0.1092
_refine_ls_wR_factor_ref     0.1095
_refine_ls_goodness_of_fit_ref     1.063
_refine_ls_restrained_S_all     1.063
_refine_ls_number_reflns     2610
_refine_ls_number_parameters     309
_refine_ls_number_restraints     4
_refine_ls_hydrogen_treatment     constr
_refine_ls_weighting_scheme     calc
_refine_ls_weighting_details
              'w=1/[\s^2^(Fo^2^)+(0.0824P)^2^+0.1123P] where P=(Fo^2^+2Fc^2^)/3'
_atom_sites_solution_hydrogens     geom
_atom_sites_solution_primary     ?
_atom_sites_solution_secondary     ?
_refine_ls_shift/su_max     0.003
_refine_ls_shift/su_mean     0.000
_refine_diff_density_max     0.317
_refine_diff_density_min     -0.202
_refine_ls_extinction_method
;
(SHELXL2016; Sheldrick, 2015)
;
_refine_ls_extinction_coef     0.40(2)
_refine_ls_extinction_expression
                                  'Fc^*^=kFc[1+0.001xFc^2^\l^3^/sin(2\q)]^-1/4^'
loop_
    _atom_type_symbol
    _atom_type_description
    _atom_type_scat_dispersion_real
    _atom_type_scat_dispersion_imag
    _atom_type_scat_source
    'C' 'C' 0.0033 0.0016
                         'International Tables Vol C Tables 4.2.6.8 and 6.1.1.4'
    'H' 'H' 0.0000 0.0000
                         'International Tables Vol C Tables 4.2.6.8 and 6.1.1.4'
    'N' 'N' 0.0061 0.0033
                         'International Tables Vol C Tables 4.2.6.8 and 6.1.1.4'
    'O' 'O' 0.0106 0.0060
                         'International Tables Vol C Tables 4.2.6.8 and 6.1.1.4'
_computing_data_collection
;
<i>ADX</i> (Szebenyi <i>et al.</i>,  1997)
;
_computing_cell_refinement
;
<i>XDS</i> (Kabsch, 2010)
;
_computing_data_reduction
;
HKL2000 (Otwinowski & Minor, 1997) and <i>XDS</i> (Kabsch, 2010)
;
_computing_structure_solution
;
SnB (Weeks & Miller, 1999<i>a</i>,<i>b</i>) and
COOT (Emsley <i>et al.</i>,
2010)
;
_computing_structure_refinement
;
SHELXL2016 (Sheldrick, 2015)
;
_computing_molecular_graphics
;
ORTEPIII (Burnett & Johnson, 1996)
;
_computing_publication_material
;
SHELXL2016 (Sheldrick, 2015), PLATON (Spek, 2009) and publCIF
(Westrip, 2010)
;
loop_
    _atom_site_type_symbol
    _atom_site_label
    _atom_site_fract_x
    _atom_site_fract_y
    _atom_site_fract_z
    _atom_site_U_iso_or_equiv
    _atom_site_adp_type
    _atom_site_calc_flag
    _atom_site_occupancy
    _atom_site_disorder_assembly
    _atom_site_disorder_group
    O O1 0.9096(3) 0.2920(2) 0.80732(18) 0.0500(8) Uani d 1 . .
    C C2 0.9272(6) 0.2740(4) 0.9119(3) 0.0535(11) Uani d 1 . .
    H H2 1.016017 0.326420 0.947691 0.064 Uiso calc 1 . .
    C C21 1.0113(7) 0.1696(4) 0.9330(3) 0.0699(14) Uani d 1 . .
    H H21A 1.025710 0.154301 1.003109 0.105 Uiso calc 1 . .
    H H21B 0.931223 0.117144 0.894720 0.105 Uiso calc 1 . .
    H H21C 1.132612 0.168310 0.915028 0.105 Uiso calc 1 . .
    C C3 0.7419(6) 0.2909(4) 0.9412(3) 0.0573(12) Uani d 1 . .
    H H3 0.763070 0.286355 1.014381 0.069 Uiso calc 1 . .
    C C31 0.5998(8) 0.2084(4) 0.8990(4) 0.0794(15) Uani d 1 . .
    H H31A 0.648769 0.139379 0.919953 0.119 Uiso calc 1 . .
    H H31B 0.485812 0.220347 0.922838 0.119 Uiso calc 1 . .
    H H31C 0.573618 0.212280 0.827217 0.119 Uiso calc 1 . .
    C C4 0.6769(5) 0.3987(3) 0.9124(3) 0.0526(12) Uani d 1 . .
    C C41 0.6378(7) 0.4687(4) 0.9736(3) 0.0729(14) Uani d 1 . .
    H H41A 0.650173 0.452128 1.041137 0.087 Uiso calc 1 . .
    H H41B 0.597033 0.535848 0.950379 0.087 Uiso calc 1 . .
    C C5 0.6684(5) 0.4217(4) 0.8052(3) 0.0519(11) Uani d 1 . .
    H H5A 0.643771 0.496615 0.792631 0.062 Uiso calc 1 . .
    H H5B 0.565825 0.381975 0.764628 0.062 Uiso calc 1 . .
    C C6 0.8492(5) 0.3925(3) 0.7761(3) 0.0486(11) Uani d 1 . .
    C C61 1.1667(6) 0.4515(5) 0.8158(4) 0.0846(16) Uani d 1 . .
    H H61A 1.242862 0.508656 0.848400 0.127 Uiso calc 1 . .
    H H61B 1.208582 0.385864 0.848678 0.127 Uiso calc 1 . .
    H H61C 1.177943 0.447788 0.746930 0.127 Uiso calc 1 . .
    O O6 0.9777(4) 0.4692(2) 0.8205(2) 0.0605(9) Uani d 1 . .
    C C7 0.8314(5) 0.3961(4) 0.6628(3) 0.0507(11) Uani d 1 . .
    H H7 0.951763 0.375121 0.646523 0.061 Uiso calc 1 . .
    O O7 0.7924(4) 0.4996(3) 0.6331(2) 0.0619(9) Uani d 1 . .
    H H7O 0.877526 0.522651 0.607387 0.093 Uiso calc 1 . .
    C C8 0.6803(5) 0.3240(4) 0.6102(3) 0.0464(11) Uani d 1 . .
    O O8 0.6892(4) 0.2290(3) 0.6211(2) 0.0632(9) Uani d 1 . .
    N N9 0.5382(4) 0.3699(3) 0.5516(2) 0.0497(9) Uani d 1 . .
    H H9 0.543516 0.437329 0.541738 0.060 Uiso calc 1 . .
    C C10 0.3757(5) 0.3139(4) 0.5035(3) 0.0480(10) Uani d 1 . .
    H H10 0.413987 0.246240 0.478500 0.058 Uiso calc 1 . .
    O O10 0.2581(4) 0.2944(3) 0.5687(2) 0.0664(9) Uani d 1 . .
    H H10O 0.148429 0.291116 0.537269 0.100 Uiso calc 1 . .
    C C11 0.2635(5) 0.3755(3) 0.4177(3) 0.0453(10) Uani d 1 . .
    H H11 0.186863 0.425783 0.446886 0.054 Uiso calc 1 . .
    O O11 0.3736(3) 0.43630(19) 0.36578(17) 0.0441(7) Uani d 1 . .
    C C12 0.1296(6) 0.3068(4) 0.3494(3) 0.0586(12) Uani d 1 . .
    H H12A 0.071687 0.257717 0.388794 0.070 Uiso calc 1 . .
    H H12B 0.030483 0.350459 0.310811 0.070 Uiso calc 1 . .
    C C13 0.2208(6) 0.2458(3) 0.2797(3) 0.0557(12) Uani d 1 . .
    H H13 0.305741 0.193298 0.318282 0.067 Uiso calc 1 . .
    O O13 0.0833(5) 0.1925(3) 0.2103(3) 0.0866(12) Uani d 1 . .
    H H13O 0.024701 0.151919 0.239959 0.130 Uiso calc 1 . .
    C C14 0.3347(6) 0.3177(4) 0.2252(3) 0.0523(11) Uani d 1 . .
    C C141 0.2083(6) 0.3926(4) 0.1573(3) 0.0640(12) Uani d 1 . .
    H H81A 0.141651 0.436190 0.196215 0.096 Uiso calc 1 . .
    H H81B 0.282632 0.436814 0.123108 0.096 Uiso calc 1 . .
    H H81C 0.119616 0.352949 0.109176 0.096 Uiso calc 1 . .
    C C142 0.4403(8) 0.2489(4) 0.1661(4) 0.0786(15) Uani d 1 . .
    H H82A 0.520714 0.201311 0.210493 0.118 Uiso calc 1 . .
    H H82B 0.352426 0.208692 0.117926 0.118 Uiso calc 1 . .
    H H82C 0.515442 0.292557 0.131858 0.118 Uiso calc 1 . .
    C C15 0.4700(5) 0.3774(3) 0.3038(3) 0.0429(9) Uani d 1 . .
    H H15 0.552106 0.325972 0.345588 0.052 Uiso calc 1 . .
    C C16 0.5904(6) 0.4549(4) 0.2642(3) 0.0551(11) Uani d 1 . .
    H H16A 0.660085 0.417211 0.221483 0.066 Uiso calc 1 . .
    H H16B 0.508935 0.505438 0.222398 0.066 Uiso calc 1 . .
    C C17 0.7263(5) 0.5146(3) 0.3396(3) 0.0472(10) Uani d 1 . .
    H H17 0.795982 0.464083 0.388030 0.057 Uiso calc 1 . .
    O O17 0.6405(4) 0.5872(3) 0.3908(3) 0.0862(12) Uani d 1 . .
    H H17O 0.683199 0.646702 0.384383 0.129 Uiso calc 1 . .
    C C18 0.8628(6) 0.5731(4) 0.2932(3) 0.0637(13) Uani d 1 . .
    H H18A 0.923433 0.524690 0.254403 0.076 Uiso calc 1 . .
    H H18B 0.797692 0.627021 0.248268 0.076 Uiso calc 1 . .
    O O18 0.9944(5) 0.6193(3) 0.3660(3) 0.0858(12) Uani d 1 . .
    H H18O 1.090157 0.631327 0.344277 0.129 Uiso calc 1 . .
    C C50 1.2409(8) 0.6109(6) 0.5972(4) 0.0977(19) Uani d 1 . .
    H H50A 1.231228 0.684217 0.614718 0.147 Uiso calc 1 . .
    H H50B 1.322178 0.604524 0.550159 0.147 Uiso calc 1 . .
    H H50C 1.292065 0.570815 0.656395 0.147 Uiso calc 1 . .
    O O50 1.0684(5) 0.5734(3) 0.5557(3) 0.0862(11) Uani d 1 . .
    H H50O 1.032480 0.600368 0.500097 0.103 Uiso calc 1 . .
loop_
    _atom_site_aniso_label
    _atom_site_aniso_U_11
    _atom_site_aniso_U_22
    _atom_site_aniso_U_33
    _atom_site_aniso_U_12
    _atom_site_aniso_U_13
    _atom_site_aniso_U_23
    O1 0.0570(16) 0.055(2) 0.0380(15) 0.0062(13) 0.0094(11) 0.0020(12)
    C2 0.061(2) 0.059(3) 0.037(2) -0.001(2) 0.0026(17) 0.0020(18)
    C21 0.086(3) 0.068(4) 0.054(3) 0.010(2) 0.012(2) 0.012(2)
    C3 0.073(3) 0.061(3) 0.039(2) -0.008(2) 0.0138(18) 0.000(2)
    C31 0.086(3) 0.064(4) 0.093(3) -0.019(3) 0.028(3) -0.007(3)
    C4 0.054(2) 0.057(3) 0.049(2) -0.006(2) 0.0142(19) -0.007(2)
    C41 0.097(3) 0.071(3) 0.056(3) 0.003(3) 0.026(2) -0.009(2)
    C5 0.051(2) 0.059(3) 0.044(2) 0.004(2) 0.0073(18) -0.0005(19)
    C6 0.050(2) 0.055(3) 0.039(2) 0.000(2) 0.0058(17) -0.001(2)
    C61 0.050(3) 0.103(4) 0.095(4) -0.018(3) 0.001(2) 0.009(3)
    O6 0.0532(17) 0.063(2) 0.0605(17) -0.0105(14) 0.0004(13) -0.0011(14)
    C7 0.053(2) 0.054(3) 0.047(2) 0.0050(19) 0.0138(18) 0.007(2)
    O7 0.0651(17) 0.063(2) 0.0582(17) -0.0057(15) 0.0128(14) 0.0127(15)
    C8 0.052(2) 0.050(3) 0.038(2) 0.010(2) 0.0116(19) -0.0045(19)
    O8 0.068(2) 0.053(3) 0.0614(19) 0.0169(15) -0.0022(15) -0.0052(15)
    N9 0.056(2) 0.047(2) 0.0433(18) 0.0063(16) 0.0037(17) 0.0048(16)
    C10 0.051(2) 0.049(2) 0.045(2) 0.0039(19) 0.0124(18) 0.0049(19)
    O10 0.0692(18) 0.074(2) 0.0617(18) 0.0026(16) 0.0263(15) 0.0147(15)
    C11 0.046(2) 0.045(2) 0.046(2) 0.0022(18) 0.0104(17) 0.0072(19)
    O11 0.0536(14) 0.0383(16) 0.0401(14) -0.0021(12) 0.0093(12) 0.0011(11)
    C12 0.048(2) 0.063(3) 0.061(3) -0.004(2) 0.0028(19) 0.013(2)
    C13 0.063(2) 0.046(3) 0.051(2) -0.012(2) -0.006(2) 0.0020(19)
    O13 0.103(3) 0.063(2) 0.079(2) -0.031(2) -0.0153(19) -0.0031(17)
    C14 0.066(2) 0.045(2) 0.043(2) -0.002(2) 0.0035(19) -0.0041(19)
    C141 0.074(3) 0.060(3) 0.051(2) -0.008(2) -0.003(2) 0.003(2)
    C142 0.100(4) 0.063(4) 0.074(3) -0.008(3) 0.020(3) -0.025(3)
    C15 0.051(2) 0.035(2) 0.042(2) 0.0022(18) 0.0093(17) 0.0024(18)
    C16 0.066(2) 0.055(3) 0.046(2) -0.003(2) 0.0125(19) 0.003(2)
    C17 0.050(2) 0.043(3) 0.051(2) -0.0006(18) 0.0158(18) 0.0007(18)
    O17 0.070(2) 0.069(2) 0.132(3) -0.0264(18) 0.051(2) -0.048(2)
    C18 0.061(3) 0.063(3) 0.072(3) -0.008(2) 0.026(2) 0.004(2)
    O18 0.0644(19) 0.103(3) 0.090(3) -0.033(2) 0.0148(18) 0.007(2)
    C50 0.080(4) 0.127(6) 0.081(4) -0.021(4) 0.003(3) 0.000(3)
    O50 0.084(2) 0.098(3) 0.079(2) -0.023(2) 0.0224(19) 0.006(2)
_geom_special_details
;
 All esds (except the esd in the dihedral angle between two l.s. planes)
 are estimated using the full covariance matrix.  The cell esds are taken
 into account individually in the estimation of esds in distances, angles
 and torsion angles; correlations between esds in cell parameters are only
 used when they are defined by crystal symmetry.  An approximate (isotropic)
 treatment of cell esds is used for estimating esds involving l.s. planes.
;
loop_
    _geom_bond_atom_site_label_1
    _geom_bond_atom_site_label_2
    _geom_bond_site_symmetry_2
    _geom_bond_distance
    _geom_bond_publ_flag
    O1 C6 . 1.407(7) ?
    O1 C2 . 1.454(7) ?
    C2 C21 . 1.485(9) ?
    C2 C3 . 1.525(11) ?
    C2 H2 . 1.0000 ?
    C21 H21A . 0.9800 ?
    C21 H21B . 0.9800 ?
    C21 H21C . 0.9800 ?
    C3 C4 . 1.496(9) ?
    C3 C31 . 1.525(9) ?
    C3 H3 . 1.0000 ?
    C31 H31A . 0.9800 ?
    C31 H31B . 0.9800 ?
    C31 H31C . 0.9800 ?
    C4 C41 . 1.312(7) ?
    C4 C5 . 1.510(8) ?
    C41 H41A . 0.9500 ?
    C41 H41B . 0.9500 ?
    C5 C6 . 1.523(11) ?
    C5 H5A . 0.9900 ?
    C5 H5B . 0.9900 ?
    C6 O6 . 1.421(8) ?
    C6 C7 . 1.557(8) ?
    C61 O6 . 1.431(11) ?
    C61 H61A . 0.9800 ?
    C61 H61B . 0.9800 ?
    C61 H61C . 0.9800 ?
    C7 O7 . 1.406(8) ?
    C7 C8 . 1.520(9) ?
    C7 H7 . 1.0000 ?
    O7 H7O . 0.8400 ?
    C8 O8 . 1.231(7) ?
    C8 N9 . 1.330(9) ?
    N9 C10 . 1.444(9) ?
    N9 H9 . 0.8800 ?
    C10 O10 . 1.403(9) ?
    C10 C11 . 1.528(9) ?
    C10 H10 . 1.0000 ?
    O10 H10O . 0.8400 ?
    C11 O11 . 1.429(7) ?
    C11 C12 . 1.511(9) ?
    C11 H11 . 1.0000 ?
    O11 C15 . 1.443(7) ?
    C12 C13 . 1.510(9) ?
    C12 H12A . 0.9900 ?
    C12 H12B . 0.9900 ?
    C13 O13 . 1.427(9) ?
    C13 C14 . 1.552(8) ?
    C13 H13 . 1.0000 ?
    O13 H13O . 0.8400 ?
    C14 C141 . 1.527(9) ?
    C14 C142 . 1.528(9) ?
    C14 C15 . 1.529(9) ?
    C141 H81A . 0.9800 ?
    C141 H81B . 0.9800 ?
    C141 H81C . 0.9800 ?
    C142 H82A . 0.9800 ?
    C142 H82B . 0.9800 ?
    C142 H82C . 0.9800 ?
    C15 C16 . 1.515(8) ?
    C15 H15 . 1.0000 ?
    C16 C17 . 1.507(9) ?
    C16 H16A . 0.9900 ?
    C16 H16B . 0.9900 ?
    C17 O17 . 1.403(7) ?
    C17 C18 . 1.508(9) ?
    C17 H17 . 1.0000 ?
    O17 H17O . 0.8400 ?
    C18 O18 . 1.387(10) ?
    C18 H18A . 0.9900 ?
    C18 H18B . 0.9900 ?
    O18 H18O . 0.8400 ?
    C50 O50 . 1.376(11) ?
    C50 H50A . 0.9800 ?
    C50 H50B . 0.9800 ?
    C50 H50C . 0.9800 ?
    O50 H50O . 0.8400 ?
loop_
    _geom_angle_atom_site_label_1
    _geom_angle_atom_site_label_2
    _geom_angle_atom_site_label_3
    _geom_angle_site_symmetry_1
    _geom_angle_site_symmetry_3
    _geom_angle
    _geom_angle_publ_flag
    C6 O1 C2 . . 114.4(3) ?
    O1 C2 C21 . . 106.8(4) ?
    O1 C2 C3 . . 110.2(5) ?
    C21 C2 C3 . . 116.1(4) ?
    O1 C2 H2 . . 107.8 ?
    C21 C2 H2 . . 107.8 ?
    C3 C2 H2 . . 107.8 ?
    C2 C21 H21A . . 109.5 ?
    C2 C21 H21B . . 109.5 ?
    H21A C21 H21B . . 109.5 ?
    C2 C21 H21C . . 109.5 ?
    H21A C21 H21C . . 109.5 ?
    H21B C21 H21C . . 109.5 ?
    C4 C3 C2 . . 108.5(4) ?
    C4 C3 C31 . . 112.6(5) ?
    C2 C3 C31 . . 112.6(5) ?
    C4 C3 H3 . . 107.6 ?
    C2 C3 H3 . . 107.6 ?
    C31 C3 H3 . . 107.6 ?
    C3 C31 H31A . . 109.5 ?
    C3 C31 H31B . . 109.5 ?
    H31A C31 H31B . . 109.5 ?
    C3 C31 H31C . . 109.5 ?
    H31A C31 H31C . . 109.5 ?
    H31B C31 H31C . . 109.5 ?
    C41 C4 C3 . . 124.3(5) ?
    C41 C4 C5 . . 122.5(5) ?
    C3 C4 C5 . . 113.1(4) ?
    C4 C41 H41A . . 120.0 ?
    C4 C41 H41B . . 120.0 ?
    H41A C41 H41B . . 120.0 ?
    C4 C5 C6 . . 110.8(5) ?
    C4 C5 H5A . . 109.5 ?
    C6 C5 H5A . . 109.5 ?
    C4 C5 H5B . . 109.5 ?
    C6 C5 H5B . . 109.5 ?
    H5A C5 H5B . . 108.1 ?
    O1 C6 O6 . . 111.2(5) ?
    O1 C6 C5 . . 112.7(4) ?
    O6 C6 C5 . . 105.0(5) ?
    O1 C6 C7 . . 107.2(4) ?
    O6 C6 C7 . . 109.3(5) ?
    C5 C6 C7 . . 111.5(5) ?
    O6 C61 H61A . . 109.5 ?
    O6 C61 H61B . . 109.5 ?
    H61A C61 H61B . . 109.5 ?
    O6 C61 H61C . . 109.5 ?
    H61A C61 H61C . . 109.5 ?
    H61B C61 H61C . . 109.5 ?
    C6 O6 C61 . . 116.2(5) ?
    O7 C7 C8 . . 110.5(5) ?
    O7 C7 C6 . . 107.2(4) ?
    C8 C7 C6 . . 111.7(5) ?
    O7 C7 H7 . . 109.1 ?
    C8 C7 H7 . . 109.1 ?
    C6 C7 H7 . . 109.1 ?
    C7 O7 H7O . . 109.5 ?
    O8 C8 N9 . . 122.2(4) ?
    O8 C8 C7 . . 122.1(5) ?
    N9 C8 C7 . . 115.7(6) ?
    C8 N9 C10 . . 122.7(5) ?
    C8 N9 H9 . . 118.6 ?
    C10 N9 H9 . . 118.6 ?
    O10 C10 N9 . . 110.9(5) ?
    O10 C10 C11 . . 106.8(5) ?
    N9 C10 C11 . . 111.8(5) ?
    O10 C10 H10 . . 109.1 ?
    N9 C10 H10 . . 109.1 ?
    C11 C10 H10 . . 109.1 ?
    C10 O10 H10O . . 109.5 ?
    O11 C11 C12 . . 111.7(4) ?
    O11 C11 C10 . . 113.9(5) ?
    C12 C11 C10 . . 111.7(5) ?
    O11 C11 H11 . . 106.3 ?
    C12 C11 H11 . . 106.3 ?
    C10 C11 H11 . . 106.3 ?
    C11 O11 C15 . . 114.7(4) ?
    C13 C12 C11 . . 112.7(5) ?
    C13 C12 H12A . . 109.0 ?
    C11 C12 H12A . . 109.0 ?
    C13 C12 H12B . . 109.0 ?
    C11 C12 H12B . . 109.0 ?
    H12A C12 H12B . . 107.8 ?
    O13 C13 C12 . . 109.5(5) ?
    O13 C13 C14 . . 109.8(4) ?
    C12 C13 C14 . . 111.3(5) ?
    O13 C13 H13 . . 108.7 ?
    C12 C13 H13 . . 108.7 ?
    C14 C13 H13 . . 108.7 ?
    C13 O13 H13O . . 109.5 ?
    C141 C14 C142 . . 110.4(5) ?
    C141 C14 C15 . . 110.7(5) ?
    C142 C14 C15 . . 110.1(5) ?
    C141 C14 C13 . . 110.7(5) ?
    C142 C14 C13 . . 107.9(5) ?
    C15 C14 C13 . . 106.9(4) ?
    C14 C141 H81A . . 109.5 ?
    C14 C141 H81B . . 109.5 ?
    H81A C141 H81B . . 109.5 ?
    C14 C141 H81C . . 109.5 ?
    H81A C141 H81C . . 109.5 ?
    H81B C141 H81C . . 109.5 ?
    C14 C142 H82A . . 109.5 ?
    C14 C142 H82B . . 109.5 ?
    H82A C142 H82B . . 109.5 ?
    C14 C142 H82C . . 109.5 ?
    H82A C142 H82C . . 109.5 ?
    H82B C142 H82C . . 109.5 ?
    O11 C15 C16 . . 105.8(5) ?
    O11 C15 C14 . . 111.1(5) ?
    C16 C15 C14 . . 114.7(4) ?
    O11 C15 H15 . . 108.4 ?
    C16 C15 H15 . . 108.4 ?
    C14 C15 H15 . . 108.4 ?
    C17 C16 C15 . . 116.1(4) ?
    C17 C16 H16A . . 108.3 ?
    C15 C16 H16A . . 108.3 ?
    C17 C16 H16B . . 108.3 ?
    C15 C16 H16B . . 108.3 ?
    H16A C16 H16B . . 107.4 ?
    O17 C17 C16 . . 112.7(5) ?
    O17 C17 C18 . . 107.4(5) ?
    C16 C17 C18 . . 111.4(5) ?
    O17 C17 H17 . . 108.4 ?
    C16 C17 H17 . . 108.4 ?
    C18 C17 H17 . . 108.4 ?
    C17 O17 H17O . . 109.5 ?
    O18 C18 C17 . . 109.3(5) ?
    O18 C18 H18A . . 109.8 ?
    C17 C18 H18A . . 109.8 ?
    O18 C18 H18B . . 109.8 ?
    C17 C18 H18B . . 109.8 ?
    H18A C18 H18B . . 108.3 ?
    C18 O18 H18O . . 109.5 ?
    O50 C50 H50A . . 109.5 ?
    O50 C50 H50B . . 109.5 ?
    H50A C50 H50B . . 109.5 ?
    O50 C50 H50C . . 109.5 ?
    H50A C50 H50C . . 109.5 ?
    H50B C50 H50C . . 109.5 ?
    C50 O50 H50O . . 109.5 ?
loop_
    _geom_torsion_atom_site_label_1
    _geom_torsion_atom_site_label_2
    _geom_torsion_atom_site_label_3
    _geom_torsion_atom_site_label_4
    _geom_torsion_site_symmetry_1
    _geom_torsion_site_symmetry_2
    _geom_torsion_site_symmetry_3
    _geom_torsion_site_symmetry_4
    _geom_torsion
    _geom_torsion_publ_flag
    C6 O1 C2 C21 . . . . -173.8(3) ?
    C6 O1 C2 C3 . . . . 59.3(4) ?
    O1 C2 C3 C4 . . . . -57.1(4) ?
    C21 C2 C3 C4 . . . . -178.6(4) ?
    O1 C2 C3 C31 . . . . 68.3(6) ?
    C21 C2 C3 C31 . . . . -53.3(6) ?
    C2 C3 C4 C41 . . . . -122.7(6) ?
    C31 C3 C4 C41 . . . . 111.9(6) ?
    C2 C3 C4 C5 . . . . 54.6(6) ?
    C31 C3 C4 C5 . . . . -70.7(6) ?
    C41 C4 C5 C6 . . . . 127.0(5) ?
    C3 C4 C5 C6 . . . . -50.4(5) ?
    C2 O1 C6 O6 . . . . 62.7(6) ?
    C2 O1 C6 C5 . . . . -54.9(5) ?
    C2 O1 C6 C7 . . . . -177.9(3) ?
    C4 C5 C6 O1 . . . . 48.9(5) ?
    C4 C5 C6 O6 . . . . -72.3(5) ?
    C4 C5 C6 C7 . . . . 169.5(4) ?
    O1 C6 O6 C61 . . . . 49.5(5) ?
    C5 C6 O6 C61 . . . . 171.7(4) ?
    C7 C6 O6 C61 . . . . -68.6(6) ?
    O1 C6 C7 O7 . . . . -173.2(3) ?
    O6 C6 C7 O7 . . . . -52.5(5) ?
    C5 C6 C7 O7 . . . . 63.1(4) ?
    O1 C6 C7 C8 . . . . 65.6(5) ?
    O6 C6 C7 C8 . . . . -173.7(3) ?
    C5 C6 C7 C8 . . . . -58.1(6) ?
    O7 C7 C8 O8 . . . . 176.5(3) ?
    C6 C7 C8 O8 . . . . -64.2(5) ?
    O7 C7 C8 N9 . . . . -3.3(4) ?
    C6 C7 C8 N9 . . . . 115.9(5) ?
    O8 C8 N9 C10 . . . . 6.0(5) ?
    C7 C8 N9 C10 . . . . -174.1(3) ?
    C8 N9 C10 O10 . . . . 78.8(5) ?
    C8 N9 C10 C11 . . . . -162.2(3) ?
    O10 C10 C11 O11 . . . . 156.4(4) ?
    N9 C10 C11 O11 . . . . 35.0(5) ?
    O10 C10 C11 C12 . . . . -75.9(5) ?
    N9 C10 C11 C12 . . . . 162.7(3) ?
    C12 C11 O11 C15 . . . . -53.8(5) ?
    C10 C11 O11 C15 . . . . 73.9(5) ?
    O11 C11 C12 C13 . . . . 49.2(5) ?
    C10 C11 C12 C13 . . . . -79.7(5) ?
    C11 C12 C13 O13 . . . . -173.2(3) ?
    C11 C12 C13 C14 . . . . -51.6(5) ?
    O13 C13 C14 C141 . . . . 55.7(6) ?
    C12 C13 C14 C141 . . . . -65.8(5) ?
    O13 C13 C14 C142 . . . . -65.2(5) ?
    C12 C13 C14 C142 . . . . 173.3(4) ?
    O13 C13 C14 C15 . . . . 176.3(3) ?
    C12 C13 C14 C15 . . . . 54.9(5) ?
    C11 O11 C15 C16 . . . . -174.7(3) ?
    C11 O11 C15 C14 . . . . 60.2(4) ?
    C141 C14 C15 O11 . . . . 62.4(4) ?
    C142 C14 C15 O11 . . . . -175.2(3) ?
    C13 C14 C15 O11 . . . . -58.3(5) ?
    C141 C14 C15 C16 . . . . -57.5(5) ?
    C142 C14 C15 C16 . . . . 64.9(6) ?
    C13 C14 C15 C16 . . . . -178.2(3) ?
    O11 C15 C16 C17 . . . . 57.6(5) ?
    C14 C15 C16 C17 . . . . -179.6(4) ?
    C15 C16 C17 O17 . . . . -70.4(6) ?
    C15 C16 C17 C18 . . . . 168.8(4) ?
    O17 C17 C18 O18 . . . . 61.3(5) ?
    C16 C17 C18 O18 . . . . -174.8(4) ?
loop_
    _geom_hbond_atom_site_label_D
    _geom_hbond_atom_site_label_H
    _geom_hbond_atom_site_label_A
    _geom_hbond_site_symmetry_A
    _geom_hbond_distance_DH
    _geom_hbond_distance_HA
    _geom_hbond_distance_DA
    _geom_hbond_angle_DHA
    N9 H9 O7 . 0.88 2.16 2.594(12) 109
    O7 H7O O50 . 0.84 1.83 2.672(15) 178
    O50 H50O O18 . 0.84 1.85 2.651(11) 160
    O13 H13O O6 2_646 0.84 2.50 2.927(12) 113
    O17 H17O O10 2_656 0.84 2.03 2.796(11) 152
    O18 H18O O8 2_756 0.84 2.04 2.708(14) 136
_shelx_hkl_file
;
   0   0   1 5342.00  347.10   1
   0   0   1 5549.00  360.60   1
   0   0  -1 5204.00  338.10   1
   0   0  -1 6243.00  405.60   1
   0   0   2 3537.00  229.90   1
   0   0   2 2970.00  193.10   1
   0   0  -2 2887.00  187.70   1
   0   0  -2 3417.00  222.10   1
   0   0   3  379.70   24.91   1
   0   0   3  395.30   25.92   1
   0   0  -3  439.20   28.79   1
   0   0  -3  373.70   24.52   1
   0   0   4 7516.00  488.50   1
   0   0   4 7547.00  490.60   1
   0   0  -4 7973.00  518.20   1
   0   0  -4 7782.00  505.90   1
   0   0   5 8506.00  552.90   1
   0   0   5 8380.00  544.70   1
   0   0  -5 7973.00  518.30   1
   0   0  -5 8691.00  564.90   1
   0   0   6  212.40   14.25   1
   0   0   6  245.20   16.43   1
   0   0  -6  230.90   15.45   1
   0   0  -6  227.20   15.25   1
   0   0   7 6104.00  397.10   1
   0   0  -7 5963.00  387.90   1
   0   0   8 1102.00   72.23   1
   0   0   8 1038.00   67.97   1
   0   0  -8  963.90   63.17   1
   0   0  -8 1082.00   70.92   1
   0   0   9  222.80   15.23   1
   0   0   9  208.40   14.15   1
   0   0  -9  195.80   13.37   1
   0   0  -9  245.90   16.68   1
   0   0  10   81.11    6.22   1
   0   0  10   62.50    4.77   1
   0   0 -10   72.24    5.57   1
   0   0 -10   71.83    5.41   1
   0   0  11 1346.00   88.32   1
   0   0  11 1201.00   78.69   1
   0   0 -11 1359.00   89.09   1
   0   0 -11 1220.00   79.99   1
   0   0  12   37.28    3.59   1
   0   0 -12   35.04    3.30   1
   0   0  13    6.40    1.95   1
   0  -1   0    0.04    0.10   1
   0  -1   0    0.02    0.09   1
   0   1   0    0.12    0.07   1
   0   1   0    0.13    0.07   1
   0  -1   1  932.00   60.64   1
   0  -1   1  976.30   63.52   1
   0  -1  -1  896.70   58.33   1
   0  -1  -1 1008.00   65.55   1
   0   1   1 1133.00   73.66   1
   0   1   1 1039.00   67.55   1
   0   1  -1  914.20   59.48   1
   0   1  -1  836.50   54.44   1
   0  -1   2 4165.00  270.70   1
   0  -1   2 3922.00  254.90   1
   0  -1  -2 4141.00  269.20   1
   0  -1  -2 3803.00  247.20   1
   0   1   2 3944.00  256.40   1
   0   1   2 4038.00  262.40   1
   0   1  -2 3816.00  248.00   1
   0   1  -2 3814.00  247.90   1
   0  -1   3 9869.00  641.40   1
   0  -1   3 9761.00  634.30   1
   0  -1  -310260.00  666.40   1
   0  -1  -311160.00  725.20   1
   0   1   311400.00  741.10   1
   0   1   3 9807.00  637.30   1
   0   1  -3 9621.00  625.20   1
   0   1  -310550.00  685.50   1
   0  -1   4 6605.00  429.40   1
   0  -1   4 6277.00  408.10   1
   0  -1  -4 7476.00  486.00   1
   0  -1  -4 7016.00  456.10   1
   0   1   4 7544.00  490.30   1
   0   1   4 6482.00  421.40   1
   0   1  -4 7813.00  507.80   1
   0   1  -4 7146.00  464.50   1
   0  -1   5 2790.00  181.60   1
   0  -1   5 2332.00  151.90   1
   0  -1  -5 2774.00  180.60   1
   0  -1  -5 2661.00  173.20   1
   0   1   5 2732.00  177.90   1
   0   1   5 2627.00  171.00   1
   0   1  -5 2515.00  163.70   1
   0   1  -5 2688.00  175.00   1
   0  -1   6 2761.00  179.80   1
   0  -1   6 3060.00  199.20   1
   0  -1  -6 3167.00  206.20   1
   0  -1  -6 2985.00  194.30   1
   0   1   6 2713.00  176.60   1
   0   1   6 3005.00  195.60   1
   0   1  -6 2704.00  176.10   1
   0   1  -6 2846.00  185.30   1
   0  -1   7 2471.00 -161.20   1
   0  -1  -7 3091.00  201.30   1
   0   1   7 3402.00  221.50   1
   0  -1   8 1158.00   75.76   1
   0  -1   8 1350.00   88.29   1
   0  -1  -8 1194.00   78.11   1
   0  -1  -8 1241.00   81.23   1
   0   1   8 1253.00   82.03   1
   0   1   8 1114.00   72.91   1
   0   1  -8 1139.00   74.53   1
   0   1  -8 1213.00   79.38   1
   0  -1   9 1140.00   74.79   1
   0  -1  -9 1215.00   79.63   1
   0  -1  -9 1075.00   70.47   1
   0   1   9 1185.00   77.68   1
   0   1   9 1182.00   77.44   1
   0   1  -9 1120.00   73.45   1
   0  -1  10  795.60   52.47   1
   0  -1  10  752.30   49.52   1
   0  -1 -10  827.80   54.52   1
   0  -1 -10  715.00   47.12   1
   0   1  10  795.00   52.43   1
   0   1  10  772.40   50.83   1
   0   1 -10  716.10   47.19   1
   0   1 -10  854.70   56.27   1
   0  -1  11   93.70    7.11   1
   0  -1  11   80.05    5.97   1
   0  -1 -11   85.42    6.36   1
   0  -1 -11   91.58    6.84   1
   0   1  11   81.39    6.03   1
   0   1  11  101.70    7.56   1
   0   1 -11   95.54    7.11   1
   0   1 -11   83.03    6.25   1
   0  -1 -12  193.60   13.49   1
   0  -1 -12  210.60   14.60   1
   0   1  12  219.10   15.31   1
   0   1  12  183.80   12.73   1
   0  -1 -13   22.92    2.59   1
   0   1  13   17.17    2.50   1
   0  -2   0 9384.00  609.80   1
   0  -2   0 8878.00  576.90   1
   0   2   010850.00  705.20   1
   0   2   010020.00  651.10   1
   0  -2   1 1618.00  105.20   1
   0  -2  -1 1527.00   99.27   1
   0  -2  -1 1200.00  -78.01   1
   0   2   1 1515.00   98.50   1
   0   2   1 1348.00   87.64   1
   0   2  -1 1577.00  102.60   1
   0  -2   2 2330.00  151.60   1
   0  -2   2 2609.00  169.70   1
   0  -2  -2 2394.00  155.60   1
   0  -2  -2 2831.00  184.10   1
   0   2   2 2570.00  167.10   1
   0   2   2 2092.00  136.10   1
   0   2  -2 2574.00  167.40   1
   0   2  -2 2123.00  138.10   1
   0  -2   3 3471.00  225.80   1
   0  -2   3 3765.00  244.80   1
   0  -2  -3 3848.00  250.20   1
   0  -2  -3 3565.00  231.80   1
   0   2   3 4094.00  266.20   1
   0   2   3 4188.00  272.30   1
   0   2  -3 3832.00  249.20   1
   0  -2   4  575.10   37.67   1
   0  -2   4  577.20   37.82   1
   0  -2  -4  584.70   38.28   1
   0  -2  -4  658.80   43.12   1
   0   2   4  658.90   43.11   1
   0   2   4  609.50   39.89   1
   0   2  -4  567.00   37.15   1
   0   2  -4  631.50   41.35   1
   0  -2   5 1060.00   69.22   1
   0  -2   5 1077.00   70.38   1
   0  -2  -5 1108.00   72.36   1
   0  -2  -5 1173.00   76.55   1
   0   2   5 1145.00   74.73   1
   0   2   5 1179.00   77.00   1
   0   2  -5 1106.00   72.25   1
   0   2  -5 1104.00   72.10   1
   0  -2   6 2614.00  170.30   1
   0  -2   6 2482.00  161.70   1
   0  -2  -6 2875.00  187.30   1
   0  -2  -6 2904.00  189.10   1
   0   2   6 2656.00  172.90   1
   0   2   6 2703.00  176.10   1
   0   2  -6 2708.00  176.30   1
   0   2  -6 2362.00  153.90   1
   0  -2   7  446.30   29.49   1
   0  -2  -7  554.30   36.56   1
   0   2   7  546.50   36.08   1
   0   2  -7  450.70   29.79   1
   0  -2   8  822.70   54.11   1
   0  -2   8  777.30   51.03   1
   0  -2  -8  878.00   57.65   1
   0  -2  -8  779.90   51.24   1
   0   2   8  763.40   50.14   1
   0   2   8  798.90   52.53   1
   0   2  -8  840.10   55.17   1
   0   2  -8  755.10   49.64   1
   0  -2  -9  162.40   11.20   1
   0  -2  -9  184.00   12.65   1
   0   2   9  156.80   10.80   1
   0   2   9  168.10   11.69   1
   0  -2  10  511.50   34.08   1
   0  -2  10  437.40   29.08   1
   0  -2 -10  456.60   30.37   1
   0  -2 -10  487.50   32.39   1
   0   2  10  443.20   29.46   1
   0   2  10  526.10   34.98   1
   0   2 -10  523.90   34.84   1
   0   2 -10  445.70   29.67   1
   0  -2  11  137.70    9.93   1
   0  -2  11  125.20    8.90   1
   0  -2 -11  131.00    9.30   1
   0   2  11  140.30    9.98   1
   0   2  11  131.80    9.28   1
   0   2 -11  125.20    9.02   1
   0   2 -11  150.70   10.71   1
   0  -2  12   96.76    7.48   1
   0  -2 -12   90.02    6.96   1
   0  -2 -12   93.80    6.98   1
   0   2  12   96.11    7.26   1
   0   2 -12  112.10    8.27   1
   0  -3   0    0.18    0.23   1
   0  -3   0   -0.15    0.29   1
   0   3   0   -0.05    0.30   1
   0  -3   1 2285.00  148.60   1
   0  -3  -1 2820.00  183.40   1
   0   3   1 1716.00 -111.60   1
   0   3  -1 2561.00  166.50   1
   0  -3   2 1631.00  106.20  -1
   0  -3   2 1683.00  109.60  -1
   0  -3  -2 1305.00   84.95  -1
   0  -3  -2 1480.00   96.29  -1
   0   3  -2 1569.00  102.10  -1
   0   3  -2 1547.00  100.70  -1
   0  -3   3 5872.00  381.70   1
   0  -3   3 6072.00  394.80   1
   0  -3  -3 5522.00  359.00   1
   0  -3  -3 6463.00  420.10   1
   0   3   3 5970.00  388.10   1
   0   3   3 6263.00  407.10   1
   0   3  -3 5515.00  358.50   1
   0   3  -3 6535.00  424.80   1
   0  -3   4 1601.00  104.30   1
   0  -3  -4 1468.00   95.66   1
   0  -3  -4 1462.00   95.23   1
   0   3   4 1526.00   99.43   1
   0   3   4 1566.00  102.00   1
   0   3  -4 1479.00   96.38   1
   0  -3   5 3366.00  219.10   1
   0  -3   5 3403.00  221.50   1
   0  -3  -5 3443.00  224.00   1
   0  -3  -5 3259.00  212.10   1
   0   3   5 3509.00  228.30   1
   0   3   5 3474.00  226.00   1
   0   3  -5 3256.00  211.90   1
   0   3  -5 3316.00  215.80   1
   0  -3   6  709.40   46.56   1
   0  -3   6  723.50   47.47   1
   0  -3  -6  710.10   46.58   1
   0  -3  -6  695.80   45.62   1
   0   3   6  708.30   46.43   1
   0   3   6  756.10   49.60   1
   0   3  -6  675.60   44.36   1
   0   3  -6  739.00   48.49   1
   0  -3   7  766.30   50.29   1
   0  -3   7  811.80   53.29   1
   0  -3  -7  600.80  -39.53   1
   0   3   7  914.50   60.00   1
   0   3  -7  813.70   53.42   1
   0   3  -7  804.40   52.78   1
   0  -3   8  443.10   29.34   1
   0  -3   8  525.30   34.77   1
   0  -3  -8  471.20   31.19   1
   0  -3  -8  443.40   29.35   1
   0   3   8  491.70   32.57   1
   0   3   8  455.00   30.09   1
   0   3  -8  509.90   33.73   1
   0   3  -8  470.40   31.15   1
   0  -3   9  317.50   21.24   1
   0  -3   9  337.90   22.71   1
   0  -3  -9  312.30   20.92   1
   0  -3  -9  336.40   22.53   1
   0   3   9  323.70   21.64   1
   0   3   9  337.30   22.63   1
   0   3  -9  309.00   20.75   1
   0   3  -9  349.30   23.38   1
   0  -3  10  122.40    8.89   1
   0  -3  10  107.40    7.69   1
   0  -3 -10  114.10    8.13   1
   0  -3 -10  105.90    7.67   1
   0   3  10  125.80    8.99   1
   0   3  10  114.80    8.29   1
   0   3 -10  116.70    8.52   1
   0  -3  11   61.76    5.04   1
   0  -3  11   61.11    4.73   1
   0  -3 -11   58.65    4.65   1
   0  -3 -11   55.27    4.47   1
   0   3  11   56.95    4.47   1
   0   3  11   61.27    4.93   1
   0   3 -11   57.28    4.67   1
   0   3 -11   46.52    3.92   1
   0  -3  12   13.36    2.15   1
   0   3 -12   12.17    1.87   1
   0   4   0  112.00    7.41   1
   0  -4   1 8279.00  538.00   1
   0  -4   1 6628.00  430.80   1
   0   4   1 7207.00  468.40   1
   0   4  -1 7333.00  476.60   1
   0   4  -1 8707.00  565.90   1
   0  -4   2 4276.00  278.00   1
   0  -4   2 3825.00  248.70   1
   0  -4  -2 3429.00  222.90   1
   0  -4  -2 4397.00  285.80   1
   0   4   2 4708.00  306.10   1
   0   4   2 3791.00  246.50   1
   0   4  -2 3880.00  252.30   1
   0   4  -2 4132.00  268.70   1
   0  -4   3  348.30   22.93   1
   0  -4   3  373.00   24.50   1
   0  -4  -3  330.80   21.68   1
   0  -4  -3  412.50   27.04   1
   0   4   3  417.20   27.34   1
   0   4   3  305.90  -20.08   1
   0   4  -3  355.50   23.39   1
   0   4  -3  399.20   26.21   1
   0  -4   4   39.73    2.97   1
   0  -4  -4   46.69    3.38   1
   0  -4  -4   39.52    2.89   1
   0   4   4   38.45    2.83   1
   0   4   4   43.54    3.17   1
   0   4  -4   35.29    2.69   1
   0  -4   5  388.90   25.65   1
   0  -4   5  370.80   24.51   1
   0  -4  -5  413.10   27.21   1
   0  -4  -5  391.80   25.82   1
   0   4   5  378.90   24.98   1
   0   4   5  417.80   27.52   1
   0   4  -5  421.20   27.78   1
   0   4  -5  370.50   24.49   1
   0  -4   6  983.90   64.36   1
   0  -4  -6 1062.00   69.42   1
   0  -4  -6 1081.00   70.67   1
   0   4   6  994.20   65.00   1
   0   4   6 1153.00   75.34   1
   0   4  -6 1133.00   74.08   1
   0   4  -6 1144.00   74.78   1
   0  -4  -7  664.10   43.61   1
   0   4   7  613.90   40.39   1
   0   4  -7  748.40   49.16   1
   0   4  -7  739.20   48.57   1
   0  -4   8  145.20   10.01   1
   0  -4   8  178.00   12.25   1
   0  -4  -8  170.70   11.68   1
   0  -4  -8  168.80   11.55   1
   0   4   8  161.80   11.06   1
   0   4   8  175.00   12.02   1
   0   4  -8  176.50   12.09   1
   0   4  -8  168.50   11.60   1
   0  -4   9  654.20   43.14   1
   0  -4   9  736.50   48.59   1
   0  -4  -9  660.00   43.49   1
   0   4   9  633.70   41.84   1
   0   4  -9  661.10   43.64   1
   0   4  -9  702.20   46.34   1
   0  -4  10    4.63    1.06   1
   0  -4  10    4.77    1.49   1
   0  -4 -10    5.42    1.23   1
   0  -4 -10    4.20    1.20   1
   0   4  10    4.30    1.27   1
   0   4  10    6.00    1.13   1
   0   4 -10    7.02    1.44   1
   0   4 -10    3.47    1.47   1
   0  -4  11  830.50   54.68   1
   0  -4  11 1037.00   68.21   1
   0  -4 -11  813.00   53.56   1
   0  -4 -11  830.10   54.73   1
   0   4  11  842.10   55.55   1
   0   4  11  825.20   54.33   1
   0   4 -11  951.00   62.55   1
   0   4 -11  859.70   56.64   1
   0  -4  12   18.22    2.38   1
   0  -4 -12   13.96    1.92   1
   0   4  12   13.15    1.99   1
   0   4 -12   16.64    2.12   1
   0  -5   0   -0.05    0.32   1
   0   5   0    0.27    0.26   1
   0   5   0    1.08    0.28   1
   0  -5   1 2199.00  143.10   1
   0  -5   1 2366.00  153.90   1
   0  -5  -1 2332.00  151.70   1
   0  -5  -1 2072.00  134.80   1
   0   5   1 2317.00  150.70   1
   0   5   1 1907.00  124.00   1
   0   5  -1 2314.00  150.60   1
   0   5  -1 2361.00  153.60   1
   0  -5   2 1386.00   90.26   1
   0  -5   2 1396.00   90.96   1
   0  -5  -2 1377.00   89.67   1
   0  -5  -2 1511.00   98.38   1
   0   5   2 1517.00   98.79   1
   0   5   2 1332.00   86.71   1
   0   5  -2 1419.00   92.40   1
   0   5  -2 1369.00   89.19   1
   0  -5   3  649.40   42.48   1
   0  -5   3  639.80   41.89   1
   0  -5  -3  534.10  -34.91   1
   0  -5  -3  700.60   45.77   1
   0   5   3  715.80   46.76   1
   0   5   3  540.90   35.36   1
   0   5  -3  664.80   43.50   1
   0   5  -3  662.30   43.31   1
   0  -5   4 1191.00   77.74   1
   0  -5   4 1366.00   89.12   1
   0  -5  -4 1126.00   73.44   1
   0  -5  -4 1373.00   89.49   1
   0   5   4 1420.00   92.53   1
   0   5   4 1125.00   73.35   1
   0   5  -4 1380.00   90.03   1
   0   5  -4 1325.00   86.45   1
   0  -5   5  695.30   45.59   1
   0  -5   5  695.90   45.70   1
   0  -5  -5  614.00   40.23   1
   0  -5  -5  734.90   48.12   1
   0   5   5  609.40   39.95   1
   0   5   5  725.90   47.53   1
   0   5  -5  777.60   50.92   1
   0   5  -5  631.50   41.46   1
   0  -5   6 1307.00   85.38   1
   0  -5  -6 1272.00   83.10   1
   0  -5  -6 1144.00   74.74   1
   0   5   6 1274.00   83.19   1
   0   5   6 1209.00   79.02   1
   0   5  -6 1301.00   84.99   1
   0   5  -6 1640.00  107.20   1
   0  -5   7  273.30   18.30   1
   0  -5   7  316.10   21.16   1
   0   5  -7  272.60   18.32   1
   0   5  -7  297.70   19.92   1
   0  -5   8 2009.00  131.20  -1
   0  -5   8 1826.00  119.20  -1
   0  -5  -8 1727.00  112.70  -1
   0  -5  -8 1814.00  118.40  -1
   0   5   8 1817.00  118.60  -1
   0   5   8 1702.00  111.10  -1
   0   5  -8 1843.00  120.40  -1
   0   5  -8 2002.00  130.70  -1
   0  -5   9 1378.00   90.32   1
   0  -5   9 1158.00   75.85   1
   0   5  -9 1181.00   77.43   1
   0   5  -9 1306.00   85.56   1
   0  -5  10  786.60   51.95   1
   0  -5 -10  756.40   49.89   1
   0  -5 -10  706.50   46.53   1
   0   5  10  751.50   49.49   1
   0   5  10  715.50   47.22   1
   0  -5  11  519.10  -34.99   1
   0  -5  11  496.50   33.17   1
   0  -5 -11  396.20   26.59   1
   0  -5 -11  374.90   25.08   1
   0   5  11  381.40   25.64   1
   0   5  11  401.40   26.83   1
   0   5 -11  438.70   29.33   1
   0  -5  12    8.52    1.84   1
   0  -5 -12    5.63    1.40   1
   0   5  12   10.42    1.83   1
   0   5 -12   10.74    1.79   1
   0  -6   0 3371.00  219.20   1
   0  -6   0 2931.00  190.60   1
   0   6   0 3287.00  213.80   1
   0   6   0 3609.00  234.80   1
   0  -6   1  556.50   36.38   1
   0  -6   1  532.70   34.81   1
   0  -6  -1  525.30   34.30   1
   0  -6  -1  494.90   32.31   1
   0   6   1  523.20   34.17   1
   0   6   1  467.20   30.50   1
   0   6  -1  533.70   34.88   1
   0   6  -1  566.60   37.03   1
   0  -6   2  269.80  -17.80   1
   0  -6   2  296.70  -19.51   1
   0  -6  -2  318.20   20.89  -1
   0  -6  -2  300.80  -19.75   1
   0   6   2  309.00   20.32  -1
   0   6   2  343.00   22.50  -1
   0   6  -2  294.40  -19.39   1
   0   6  -2  325.70   21.40  -1
   0  -6   3   78.45    5.47   1
   0  -6   3   78.02    5.40   1
   0  -6  -3   84.59    5.78   1
   0  -6  -3   81.70    5.59   1
   0   6   3   82.43    5.67   1
   0   6   3   92.09    6.27   1
   0   6  -3   84.90    5.87   1
   0   6  -3   79.75    5.49   1
   0  -6   4  421.00   27.74   1
   0  -6   4  443.70   29.29   1
   0  -6  -4  418.00   27.48   1
   0  -6  -4  352.20   23.18   1
   0   6   4  407.40   26.80   1
   0   6   4  345.20   22.75   1
   0   6  -4  397.40   26.18   1
   0   6  -4  417.00   27.50   1
   0  -6   5 1981.00 -129.40   1
   0  -6   5 1569.00  102.30   1
   0  -6  -5 1496.00   97.59   1
   0  -6  -5 1317.00   85.90   1
   0   6   5 1644.00  107.20   1
   0   6   5 1328.00   86.68   1
   0   6  -5 1495.00   97.62   1
   0   6  -5 1630.00  106.30   1
   0  -6   6  345.70   22.98   1
   0  -6  -6  326.00   21.66   1
   0  -6  -6  292.10   19.38   1
   0   6   6  339.70   22.51   1
   0   6   6  292.20   19.43   1
   0   6  -6  331.00   22.01   1
   0  -6   7 1580.00  103.40   1
   0  -6   7 1502.00   98.19   1
   0  -6  -7 1374.00   89.82   1
   0   6   7 1344.00   87.86   1
   0   6  -7 1452.00   94.89   1
   0   6  -7 1439.00   94.10   1
   0  -6   8  167.00   11.73   1
   0  -6   8  169.90   11.80   1
   0  -6  -8  145.50   10.00   1
   0  -6  -8  151.20   10.43   1
   0   6   8  156.70   10.82   1
   0   6   8  170.70   11.67   1
   0   6  -8  163.40   11.35   1
   0   6  -8  172.60   11.88   1
   0  -6   9  722.50   47.87  -1
   0  -6   9  775.40   51.15  -1
   0  -6  -9  712.40   46.98  -1
   0   6   9  733.20   48.26  -1
   0   6   9  602.20   39.83  -1
   0   6  -9  787.10   51.85  -1
   0   6  -9  681.80   45.03  -1
   0  -6  10   24.41    2.79   1
   0  -6  10   22.60    2.61   1
   0  -6 -10   25.93    2.52   1
   0  -6 -10   26.37    2.85   1
   0   6  10   26.51    2.77   1
   0   6  10   24.49    2.58   1
   0   6 -10   27.10    2.67   1
   0   6 -10   26.63    2.65   1
   0  -6  11  495.60   33.13   1
   0  -6 -11  458.20   30.64   1
   0   6  11  409.00   27.41   1
   0   6  11  483.30   32.22   1
   0  -6 -12    6.39    1.62   1
   0  -7   0    0.34    0.33   1
   0  -7   0   -0.12    0.33   1
   0   7   0    3.61   -0.43   1
   0   7   0    0.12    0.19   1
   0  -7   1  213.50   14.10   1
   0  -7   1  221.20   14.58   1
   0  -7  -1  209.70   13.80   1
   0  -7  -1  217.40   14.31   1
   0   7   1  219.70   14.48   1
   0   7   1  231.80   15.25   1
   0   7  -1  222.40   14.68   1
   0   7  -1  221.80   14.62   1
   0  -7   2 3680.00  239.40   1
   0  -7   2 3257.00  211.90   1
   0  -7  -2 3417.00  222.30   1
   0  -7  -2 3668.00  238.60   1
   0   7   2 3478.00  226.20   1
   0   7   2 3443.00  224.00   1
   0   7  -2 3201.00  208.30   1
   0   7  -2 3804.00  247.50   1
   0  -7   3  337.60   22.37   1
   0  -7   3  395.10   26.00   1
   0  -7  -3  394.00   25.88   1
   0   7   3  393.10   25.81   1
   0   7   3  400.20   26.32   1
   0   7  -3  387.10   25.47   1
   0  -7   4  659.20   43.28   1
   0  -7   4  666.50   43.70   1
   0  -7  -4  692.10   45.31   1
   0  -7  -4  675.50   44.23   1
   0   7   4  768.50   50.36   1
   0   7   4  703.60   46.03   1
   0   7  -4  663.20   43.51   1
   0   7  -4  723.40   47.39   1
   0  -7   5 1037.00   67.97   1
   0  -7   5 1155.00   75.57   1
   0  -7  -5 1091.00   71.31   1
   0  -7  -5  954.50   62.41   1
   0   7   5  996.60   65.22   1
   0   7   5 1106.00   72.32   1
   0   7  -5 1006.00   65.85   1
   0   7  -5 1023.00   66.93   1
   0  -7   6  675.40   44.53   1
   0  -7  -6  633.00   41.56   1
   0  -7  -6  779.40   51.18   1
   0   7   6  689.50   45.26   1
   0   7   6  603.10   39.71   1
   0   7  -6  677.70   44.62   1
   0   7  -6  662.40   43.55   1
   0  -7   7 2026.00  132.20   1
   0  -7   7 1971.00  128.80   1
   0  -7  -7 1982.00  129.30   1
   0   7   7 1676.00  109.40   1
   0   7   7 1756.00  114.60   1
   0   7  -7 2266.00  147.90   1
   0   7  -7 1979.00  129.20   1
   0  -7   8 2921.00  190.60   1
   0  -7  -8 2758.00  179.80   1
   0  -7  -8 2461.00  160.50   1
   0   7   8 2460.00  160.50   1
   0   7   8 2750.00  179.20   1
   0   7  -8 2795.00  182.30   1
   0   7  -8 2681.00  174.90   1
   0  -7   9 1815.00  118.90   1
   0  -7   9 1963.00  128.40   1
   0  -7  -9 1544.00  100.90   1
   0   7   9 1553.00  101.60   1
   0   7   9 1711.00  111.80   1
   0   7  -9 1870.00  122.20   1
   0   7  -9 1718.00  112.50   1
   0  -7  10  218.70   15.35   1
   0  -7  10  218.60   15.16   1
   0  -7 -10  177.40   12.26   1
   0  -7 -10  207.70   14.36   1
   0   7  10  176.70   12.37   1
   0   7  10  219.00   15.02   1
   0   7 -10  207.80   14.45   1
   0   7 -10  235.20   16.16   1
   0  -7  11   58.49    4.99   1
   0  -7 -11   64.11    5.24   1
   0  -7 -11   52.91    4.31   1
   0   7  11   64.71    5.11   1
   0   7 -11   74.21    5.81   1
   0  -7 -12   17.75    2.11   1
   0   7  12   14.32    2.03   1
   0  -8   0  153.20   10.14   1
   0  -8   0  168.10   11.11   1
   0   8   0  159.20   10.53   1
   0   8   0  148.40    9.81   1
   0  -8   1  988.10   64.43   1
   0  -8   1  912.70   59.54   1
   0  -8  -1 1052.00   68.55   1
   0   8   1 1062.00   69.23   1
   0   8   1 1050.00   68.44   1
   0   8  -1 1008.00   65.73   1
   0   8  -1 1046.00   68.23   1
   0  -8   2    6.53    0.94   1
   0  -8   2    5.17    0.75   1
   0  -8  -2    4.61    0.59   1
   0  -8  -2    4.61    0.57   1
   0   8   2    5.19    0.67   1
   0   8   2    5.34    0.62   1
   0   8  -2    4.24    0.77   1
   0   8  -2    5.07    0.70   1
   0  -8   3  657.30   43.05   1
   0  -8  -3  621.10   40.64   1
   0  -8  -3  614.40   40.19   1
   0   8   3  658.50   43.06   1
   0   8   3  619.40   40.59   1
   0  -8   4  623.00   40.98   1
   0  -8   4  663.80   43.57   1
   0  -8  -4  704.70   46.18   1
   0  -8  -4  625.40   40.98   1
   0   8  -4  694.10   45.51   1
   0   8  -4  629.00   41.33   1
   0  -8   5  748.40   49.17   1
   0  -8   5  697.50   45.92   1
   0  -8  -5  737.20   48.34   1
   0  -8  -5  717.70   47.10   1
   0   8   5  745.50   48.98   1
   0   8   5  710.60   46.60   1
   0   8  -5  747.70   49.10   1
   0   8  -5  705.30   46.40   1
   0  -8   6   28.39    2.77   1
   0  -8   6   32.48    3.02   1
   0   8   6   31.60    2.80   1
   0   8   6   31.92    2.61   1
   0   8  -6   28.91    2.67   1
   0   8  -6   31.95    2.74   1
   0  -8   7  842.80   55.47   1
   0  -8   7  818.40   53.98   1
   0  -8  -7  747.30   49.19   1
   0  -8  -7  723.40   47.55   1
   0   8   7  796.90   52.48   1
   0   8   7  783.30   51.46   1
   0   8  -7  745.70   49.18   1
   0   8  -7  810.20   53.30   1
   0  -8   8  584.30   38.79   1
   0  -8  -8  555.70   36.83   1
   0  -8  -8  512.00   33.90   1
   0   8   8  534.90   35.40   1
   0   8   8  493.60   32.84   1
   0   8  -8  535.70   35.59   1
   0   8  -8  617.30   40.85   1
   0  -8   9  354.00   24.10   1
   0  -8   9  333.10   22.57   1
   0  -8  -9  329.90   22.29   1
   0  -8  -9  295.20   19.90   1
   0   8   9  300.90   20.43   1
   0   8   9  313.50   21.12   1
   0   8  -9  351.10   23.66   1
   0   8  -9  330.40   22.41   1
   0  -8  10  176.20   12.51   1
   0  -8  10  147.30   10.84   1
   0  -8 -10  138.70   10.13   1
   0  -8 -10  130.60    9.31   1
   0   8  10  148.30   10.51   1
   0   8 -10  144.30   10.44   1
   0  -8  11   18.71    2.65   1
   0  -8 -11   20.12    2.36   1
   0  -8 -11   20.33    3.58   1
   0  -9   0    0.20    0.24   1
   0   9   0    0.66    0.21   1
   0   9   0   -0.01    0.17   1
   0  -9  -1  288.20  -18.91   1
   0  -9  -1  378.70   24.78   1
   0   9   1  432.10   28.29   1
   0   9  -1  353.10   23.16   1
   0   9  -1  386.70   25.35   1
   0  -9   2   75.00    5.24   1
   0  -9  -2   81.33    5.47   1
   0  -9  -2   67.59    4.58   1
   0   9   2   77.09    5.25   1
   0   9   2   85.53    5.76   1
   0   9  -2   82.10    5.68   1
   0   9  -2   81.89    5.63   1
   0  -9  -3    9.06    0.95  -1
   0  -9  -3    9.14    0.94  -1
   0   9   3    6.36   -0.81  -1
   0   9   3  -11.80    1.12  -1
   0  -9   4  269.60   18.03   1
   0  -9   4  263.50   17.70   1
   0  -9  -4  252.50   16.76   1
   0  -9  -4  268.30   17.83   1
   0   9   4  263.40   17.57   1
   0   9   4  257.60   17.07   1
   0   9  -4  256.50   17.19   1
   0   9  -4  282.80   18.85   1
   0  -9   5  548.20   36.30   1
   0  -9   5  583.50   38.51   1
   0  -9  -5  567.70   37.32   1
   0  -9  -5  583.00   38.38   1
   0   9   5  592.60   39.08   1
   0   9   5  507.10   33.38   1
   0   9  -5  592.40   39.04   1
   0   9  -5  544.60   35.98   1
   0  -9   6  311.60   21.05   1
   0  -9   6  356.00   23.83   1
   0  -9  -6  348.50   23.27   1
   0  -9  -6  325.00   21.69   1
   0   9   6  339.10   22.57   1
   0   9   6  326.40   21.94   1
   0   9  -6  341.00   22.79   1
   0   9  -6  314.30   21.09   1
   0  -9   7  108.10    8.02   1
   0  -9   7   95.22    7.18   1
   0  -9  -7   91.17    6.62   1
   0   9   7   86.43    6.23   1
   0   9   7   92.62    6.88   1
   0   9  -7  106.40    7.72   1
   0   9  -7   88.18    6.56   1
   0  -9   8  887.90   58.60   1
   0  -9   8  867.20   57.40   1
   0  -9  -8  870.90   57.32   1
   0  -9  -8  884.90   58.34   1
   0   9   8  812.60   53.72   1
   0   9   8  849.50   55.95   1
   0   9  -8  865.70   57.14   1
   0   9  -8  934.40   61.53   1
   0  -9   9  432.50   29.38   1
   0  -9  -9  439.60   29.40   1
   0   9  -9  435.60   29.32   1
   0   9  -9  506.50   34.00   1
   0  -9  10   62.34    5.38   1
   0 -10   1  236.90   15.60   1
   0 -10   1  259.50   17.08   1
   0 -10   2   79.57    5.48   1
   0 -10   2   67.24    4.69   1
   0  10  -2   80.53    5.53   1
   0  10  -2   77.47    5.37   1
   0 -10   3  254.00   16.93   1
   0 -10   3  247.60   16.60   1
   0 -10  -3  104.00   -6.93   1
   0  10  -3  267.00   17.76   1
   0 -10   4  516.70   34.09   1
   0 -10   4  496.40   32.91   1
   0 -10  -4  496.70   32.62   1
   0 -10  -4  458.50   30.11   1
   0  10   4  467.30   30.68   1
   0  10  -4  497.90   32.95   1
   0  10  -4  522.70   34.47   1
   0 -10   5  120.70    8.66   1
   0 -10   5  136.80    9.63   1
   0 -10  -5  127.00    8.74   1
   0  10  -5  153.40   10.59   1
   0  10  -5  132.80    9.32   1
   0 -10   6  126.10    9.11   1
   0 -10   6  148.30   10.46   1
   0 -10  -6  148.10   10.30   1
   0 -10  -6  142.40    9.86   1
   0  10   6  134.20    9.52   1
   0  10   6  141.90    9.78   1
   0  10  -6  136.10    9.72   1
   0  10  -6  153.70   10.80   1
   0 -10   7 1479.00   97.03   1
   0 -10  -7 1506.00   98.65   1
   0  10  -7 1342.00   88.00   1
   0 -10   8 1314.00   86.35   1
   0 -10   9  220.80   15.53   1
   0 -11   3   95.77    6.65   1
   0 -11   3   88.16    6.27   1
   0 -11   4    3.01    1.21   1
   0 -11   4    5.86    1.32   1
   0  11  -4    3.36    0.89   1
   0 -11   5   68.76    5.34   1
   0 -11   5   57.18    4.83   1
   0 -11   6   92.30    7.20   1
   1   0 -13  306.00   20.83   1
  -1   0  13  269.70   18.57   1
   1   0 -12   13.65    1.97  -1
   1   0 -12    8.47    1.61  -1
  -1   0  12   13.47    1.72  -1
  -1   0  12   12.56    2.16  -1
   1   0 -11  835.70   55.09   1
  -1   0  11  857.80   56.60   1
   1   0 -10  573.00   37.93   1
   1   0 -10  683.30   45.16   1
  -1   0  10  588.90   38.94   1
  -1   0  10  596.50   39.56   1
   1   0  -9  440.50   29.28   1
   1   0  -9  383.40   25.55   1
  -1   0   9  414.80   27.54   1
  -1   0   9  440.40   29.34   1
   1   0  -8 5366.00  349.20   1
   1   0  -8 5248.00  341.50   1
  -1   0   8 5560.00  361.80   1
  -1   0   8 5276.00  343.30   1
   1   0  -7 1711.00  111.60  -1
   1   0  -7 1699.00  110.90  -1
  -1   0   7 1612.00  105.20  -1
  -1   0   7 1802.00  117.50  -1
   1   0  -6 8178.00  531.70   1
   1   0  -6 7523.00  489.10   1
  -1   0   6 6877.00  447.20   1
  -1   0   6 7697.00  500.40   1
   1   0  -5  171.70   11.54   1
   1   0  -5  171.00   11.48   1
  -1   0   5  168.70   11.33   1
  -1   0   5  166.40   11.20   1
   1   0  -4  215.50   14.33   1
   1   0  -4  194.10   12.95   1
  -1   0   4  221.00   14.71   1
  -1   0   4  195.10   13.00   1
   1   0  -3  217.90   14.42   1
   1   0  -3  221.10   14.63   1
  -1   0   3  222.40   14.74   1
  -1   0   3  199.00   13.20   1
   1   0  -2   10.80    1.16   1
   1   0  -2    4.26   -0.66   1
  -1   0   2    9.99    1.01   1
  -1   0   2    5.14   -0.84   1
   1   0  -114370.00  933.60   1
  -1   0   116160.00 1050.00   1
   1   0   0  484.90   31.62   1
  -1   0   0  447.00   29.15   1
   1   0   1 4877.00  317.00   1
   1   0   1 4195.00  272.70   1
  -1   0  -1 4165.00  270.70   1
  -1   0  -1 4704.00  305.70   1
   1   0   2 5490.00  356.80   1
   1   0   2 5214.00  338.90   1
  -1   0  -2 5260.00  341.90   1
  -1   0  -2 5531.00  359.50   1
   1   0   3 2321.00  151.10   1
   1   0   3 2041.00  132.80   1
  -1   0  -3 1821.00  118.50   1
  -1   0  -3 2232.00  145.30   1
   1   0   4 1219.00   79.51   1
  -1   0  -4 1153.00   75.23   1
   1   0   5 4590.00  298.60   1
   1   0   5 4717.00  306.80   1
  -1   0  -5 4531.00  294.70   1
  -1   0  -5 4407.00  286.70   1
   1   0   6 4159.00  270.60  -1
   1   0   6 3772.00  245.50  -1
  -1   0  -6 4044.00  263.20  -1
  -1   0  -6 3931.00  255.80  -1
   1   0   7  657.70   43.30   1
   1   0   7  642.40   42.26   1
  -1   0  -7  661.00   43.49   1
  -1   0  -7  661.80   43.54   1
   1   0   8   61.79    4.62   1
   1   0   8   61.48    4.76   1
  -1   0  -8   64.19    4.80   1
  -1   0  -8   64.10    4.84   1
   1   0   9    2.61    1.21   1
   1   0   9    1.39    0.79   1
  -1   0  -9    1.19    1.01   1
  -1   0  -9    2.43    0.94   1
   1   0  10  469.30   31.33   1
   1   0  10  419.40   27.92   1
  -1   0 -10  433.40   28.90   1
  -1   0 -10  414.30   27.66   1
   1   0  11    6.06    1.19  -1
   1   0  11    6.33    1.65  -1
  -1   0 -11    4.81    1.29  -1
  -1   0 -11    7.60    1.43  -1
   1   0  12   16.61    2.25   1
  -1   0 -12   11.57    1.69   1
   1  -1 -13   78.05    6.03   1
  -1  -1  13   72.50    6.06   1
   1   1 -13   74.52    6.03   1
  -1   1  13   77.19    6.12   1
   1  -1 -12  119.80    8.75   1
   1  -1 -12  159.70   11.24   1
  -1  -1  12  135.00    9.56   1
  -1  -1  12  138.90   10.08   1
   1   1 -12  150.10   10.67   1
   1   1 -12  132.50    9.50   1
  -1   1  12  138.10    9.80   1
  -1   1  12  154.00   11.03   1
   1  -1 -11  412.20   27.59   1
   1  -1 -11  360.10   24.19   1
  -1   1  11  341.50   22.91   1
  -1   1  11  355.40   23.97   1
   1  -1 -10  659.40   43.53   1
   1  -1 -10  716.80   47.29   1
  -1  -1  10  598.70   39.56   1
  -1  -1  10  628.10   41.56   1
   1   1 -10  564.00   37.33   1
   1   1 -10  646.20   42.70   1
  -1   1  10  674.90   44.61   1
  -1   1  10  534.30   35.38   1
   1  -1  -9  135.80    9.50   1
   1  -1  -9  171.00   11.81   1
  -1  -1   9  146.20   10.21   1
  -1  -1   9  138.40    9.61   1
   1   1  -9  138.20    9.64   1
   1   1  -9  132.70    9.31   1
  -1   1   9  139.70    9.70   1
  -1   1   9  156.30   10.88   1
   1  -1  -8   67.10    5.00   1
   1  -1  -8   53.77    4.21   1
  -1  -1   8   58.39    4.44   1
  -1  -1   8   62.09    4.65   1
   1   1  -8   62.65    4.69   1
   1   1  -8   60.59    4.60   1
  -1   1   8   61.72    4.67   1
  -1   1   8   66.12    4.99   1
   1  -1  -7 4261.00  277.20   1
   1  -1  -7 4593.00  298.80   1
  -1  -1   7 4681.00  304.60   1
   1   1  -7 4502.00  292.90   1
  -1   1   7 4615.00  300.30   1
  -1   1   7 4301.00  279.90   1
   1  -1  -6 1599.00  104.30   1
   1  -1  -6 1485.00   96.88   1
  -1  -1   6 1512.00   98.63   1
  -1  -1   6 1523.00   99.39   1
   1   1  -6 1484.00   96.80   1
   1   1  -6 1528.00   99.72   1
  -1   1   6 1447.00   94.41   1
  -1   1   6 1431.00   93.34   1
   1  -1  -5 1582.00  103.10   1
  -1  -1   5 1775.00  115.70   1
  -1  -1   5 1667.00  108.70   1
   1   1  -5 1787.00  116.50   1
   1   1  -5 1749.00  114.00   1
  -1   1   5 1643.00  107.10   1
   1  -1  -4 5727.00  372.30   1
   1  -1  -4 5817.00  378.20   1
  -1  -1   4 5606.00  364.50   1
  -1  -1   4 5306.00  345.00   1
   1   1  -4 5437.00  353.50   1
   1   1  -4 5616.00  365.10   1
  -1   1   4 5412.00  351.90   1
  -1   1   4 5013.00  325.90   1
   1  -1  -3 8448.00  549.00   1
   1  -1  -3 8681.00  564.20   1
  -1  -1   3 9389.00  610.20   1
  -1  -1   3 9570.00  621.90   1
   1   1  -3 8543.00  555.20   1
   1   1  -3 8667.00  563.30   1
  -1   1   3 8482.00  551.20   1
  -1   1   3 8745.00  568.30   1
   1  -1  -2  877.00   57.14   1
   1  -1  -2  879.80   57.33   1
  -1  -1   2  902.60   58.85   1
  -1  -1   2  922.00   60.11   1
   1   1  -2  969.60   63.23   1
   1   1  -2  998.40   65.09   1
  -1   1   2  952.20   62.02   1
  -1   1   2  920.40   59.97   1
   1  -1  -1 2293.00  149.10   1
  -1  -1   1 2084.00  135.60   1
  -1  -1   1 2246.00  146.10   1
   1   1  -1 2228.00  144.90   1
   1   1  -1 1913.00  124.50   1
   1  -1   0 2608.00  169.50   1
  -1  -1   0 2646.00  172.10   1
  -1  -1   0 2303.00  149.70   1
   1   1   0 2286.00  148.70   1
   1   1   0 2629.00  170.90   1
  -1   1   0 2069.00  134.50   1
   1  -1   1 6191.00  402.30   1
   1  -1   1 6988.00  454.10   1
  -1  -1  -1 6563.00  426.50   1
  -1  -1  -1 6587.00  428.10   1
   1   1   1 6369.00  413.90   1
   1   1   1 6403.00  416.10   1
  -1   1  -1 7002.00  455.00   1
  -1   1  -1 7307.00  474.80   1
   1  -1   2 4992.00  324.50   1
   1  -1   2 5751.00  373.80   1
  -1  -1  -2 5021.00  326.40   1
  -1  -1  -2 3821.00 -248.40   1
   1   1   2 4362.00  283.60   1
   1   1   2 4496.00  292.20   1
  -1   1  -2 4682.00  304.40   1
  -1   1  -2 4879.00  317.10   1
   1  -1   3 1661.00  108.20   1
   1  -1   3 1917.00  124.80   1
  -1  -1  -3 1507.00   98.13   1
  -1  -1  -3 1603.00  104.40   1
   1   1   3 1497.00   97.48   1
   1   1   3 1787.00  116.40   1
  -1   1  -3 1781.00  116.00   1
  -1   1  -3 1731.00  112.70   1
   1  -1   4  722.20   47.27   1
  -1  -1  -4  646.40   42.32   1
  -1  -1  -4  687.30   45.01   1
   1   1   4  619.50   40.56   1
   1   1   4  790.40   51.71   1
  -1   1  -4  699.20   45.77   1
   1  -1   5  558.00   36.67   1
   1  -1   5  575.00   37.76   1
  -1  -1  -5  575.80   37.82   1
  -1  -1  -5  549.00   36.05   1
   1   1   5  506.20   33.27   1
   1   1   5  597.10   39.22   1
  -1   1  -5  553.40   36.36   1
  -1   1  -5  587.10   38.54   1
   1  -1   6  591.10   38.86   1
   1  -1   6  586.70   38.62   1
  -1  -1  -6  589.20   38.79   1
  -1  -1  -6  593.80   39.05   1
   1   1   6  602.10   39.61   1
   1   1   6  578.60   38.10   1
  -1   1  -6  600.20   39.49   1
  -1   1  -6  566.20   37.25   1
   1  -1   7 1901.00  124.10   1
   1  -1   7 1634.00  106.60   1
  -1  -1  -7 1899.00  123.90   1
  -1  -1  -7 1836.00  119.80   1
   1   1   7 1898.00  123.90   1
   1   1   7 1873.00  122.20   1
  -1   1  -7 1731.00  113.00   1
  -1   1  -7 1763.00  115.10   1
   1  -1   8    3.18    0.84   1
   1  -1   8    1.60    1.05   1
  -1  -1  -8    3.06    0.95   1
  -1  -1  -8    2.34    1.19   1
   1   1   8    3.80    0.93   1
   1   1   8    2.38    1.05   1
  -1   1  -8    1.64    0.97   1
  -1   1  -8    3.01    0.95   1
   1  -1   9  336.60   22.49   1
   1  -1   9  336.00   22.57   1
  -1  -1  -9  333.50   22.34   1
  -1  -1  -9  323.40   21.69   1
   1   1   9  343.10   22.97   1
   1   1   9  393.20   26.42   1
  -1   1  -9  315.70   21.19   1
  -1   1  -9  330.10   22.14   1
   1  -1  10    4.99    1.43   1
   1  -1  10   10.77    1.46   1
  -1  -1 -10   10.21    1.55   1
  -1  -1 -10    8.20    1.42   1
   1   1  10    8.31    1.33   1
   1   1  10    7.51    1.53   1
  -1   1 -10    9.91    1.58   1
  -1   1 -10    7.54    1.40   1
   1  -1  11   43.48    3.58   1
   1  -1  11   46.85    4.05   1
  -1  -1 -11   39.82    3.47   1
  -1  -1 -11   45.15    3.81   1
   1   1  11   41.20    3.43   1
   1   1  11   45.50    3.95   1
  -1   1 -11   45.10    3.78   1
  -1   1 -11   44.71    3.82   1
   1  -1  12   80.61    6.38   1
  -1  -1 -12   68.66    5.33   1
   1   1  12   71.50    5.68   1
  -1   1 -12   74.47    5.72   1
   1  -2 -13   98.87    7.34   1
  -1  -2  13   95.40    7.42   1
   1   2 -13  106.00    7.90   1
  -1   2  13   93.30    7.10   1
   1  -2 -12  247.80   17.01   1
   1  -2 -12  236.50   16.27   1
  -1  -2  12  232.60   16.11   1
   1   2 -12  242.70   16.65   1
  -1   2  12  259.20   17.85   1
  -1   2  12  219.30   15.02   1
   1  -2 -11  148.70   10.48   1
   1  -2 -11  120.30    8.64   1
  -1  -2  11  135.70    9.75   1
  -1  -2  11  121.90    8.65   1
   1   2 -11  118.30    8.52   1
   1   2 -11  140.30    9.95   1
  -1   2  11  147.80   10.53   1
  -1   2  11  123.10    8.72   1
   1  -2 -10  220.80   15.12   1
   1  -2 -10  183.50   12.64   1
  -1  -2  10  180.70   12.42   1
  -1  -2  10  196.90   13.62   1
   1   2 -10  201.00   13.82   1
   1   2 -10  179.60   12.42   1
  -1   2  10  206.80   14.29   1
  -1   2  10  189.60   13.01   1
   1  -2  -9  176.10   12.07  -1
  -1  -2   9  206.80   14.16  -1
   1   2  -9  210.80   14.37  -1
  -1   2   9  239.60   16.27  -1
  -1   2   9  207.80   14.12  -1
   1  -2  -8   10.79    1.39   1
   1  -2  -8   10.14    1.39   1
  -1  -2   8    8.03    1.18   1
  -1  -2   8   13.84    1.64   1
   1   2  -8   11.12    1.44   1
   1   2  -8   10.17    1.38   1
  -1   2   8    9.76    1.26   1
  -1   2   8   14.52    1.73   1
   1  -2  -7 1524.00   99.46   1
   1  -2  -7 1668.00  108.90   1
  -1  -2   7 1373.00   89.70   1
   1   2  -7 1342.00   87.71   1
  -1   2   7 1649.00  107.60   1
  -1   2   7 1532.00   99.98   1
   1  -2  -6 3426.00  222.90   1
   1  -2  -6 3727.00  242.60   1
  -1  -2   6 3622.00  235.70   1
  -1  -2   6 3325.00  216.40   1
   1   2  -6 3412.00  222.10   1
   1   2  -6 3305.00  215.10   1
  -1   2   6 3699.00  240.70   1
  -1   2   6 3176.00  206.70   1
   1  -2  -5  139.00    9.41   1
  -1  -2   5  174.70   11.83   1
  -1  -2   5  158.00   10.68   1
   1   2  -5  169.80   11.46   1
   1   2  -5  183.50   12.33   1
   1  -2  -4 3078.00  200.30   1
   1  -2  -4 3367.00  219.00   1
  -1  -2   4 3332.00  216.80   1
   1   2  -4 3230.00  210.10   1
  -1   2   4 3202.00  208.30   1
  -1   2   4 3176.00  206.60   1
   1  -2  -3 2320.00  150.90   1
   1  -2  -3 2377.00  154.60   1
  -1  -2   3 2762.00  179.70   1
  -1  -2   3 2677.00  174.20   1
   1   2  -3 2559.00  166.50   1
   1   2  -3 2375.00  154.60   1
  -1   2   3 2412.00  156.90   1
  -1   2   3 2525.00  164.30   1
   1  -2  -2 5285.00  343.50   1
  -1  -2   2 4912.00  319.30   1
  -1  -2   2 5742.00  373.20   1
   1   2  -2 5066.00  329.30   1
  -1   2   2 4635.00  301.30   1
   1  -2  -122110.00 1437.00  -1
   1  -2  -120070.00 1304.00  -1
  -1  -2   118490.00 1201.00  -1
  -1  -2   117460.00 1135.00  -1
   1   2  -119920.00 1294.00  -1
   1   2  -118270.00 1187.00  -1
  -1   2   119260.00 1251.00  -1
  -1   2   120470.00 1330.00  -1
   1  -2   0 4699.00  305.40  -1
   1  -2   0 4130.00  268.40  -1
  -1  -2   0 5310.00  345.10  -1
  -1  -2   0 5348.00  347.60  -1
   1   2   0 5264.00  342.20  -1
   1   2   0 4925.00  320.10  -1
  -1   2   0 5320.00  345.70  -1
  -1   2   0 3882.00 -252.30  -1
   1  -2   1 4747.00  308.60   1
  -1  -2  -1 3928.00  255.30   1
  -1  -2  -1 4069.00  264.50   1
   1   2   1 3625.00  235.60   1
   1   2   1 4292.00  279.00   1
  -1   2  -1 3237.00 -210.40   1
  -1   2  -1 5071.00 -329.60   1
   1  -2   2  784.30   51.14   1
   1  -2   2  882.90  -57.56   1
  -1  -2  -2  689.90   45.02   1
  -1  -2  -2  677.90   44.25   1
   1   2   2  684.60   44.68   1
   1   2   2  709.90   46.34   1
  -1   2  -2  853.70   55.66   1
  -1   2  -2  843.60   55.01   1
   1  -2   3 7204.00  468.30   1
   1  -2   3 7388.00  480.20   1
  -1  -2  -3 5990.00  389.40   1
  -1  -2  -3 7035.00  457.30   1
   1   2   3 6693.00  435.00   1
   1   2   3 9797.00 -636.80   1
  -1   2  -3 7572.00  492.10   1
  -1   2  -3 6831.00  444.00   1
   1  -2   4  419.40   27.59   1
  -1  -2  -4  368.40   24.31   1
  -1  -2  -4  330.10   21.77   1
   1   2   4  408.40   26.91   1
   1   2   4  302.60  -20.00   1
  -1   2  -4  387.50   25.52   1
   1  -2   5  686.40   45.02   1
   1  -2   5  679.00   44.50   1
  -1  -2  -5  734.40   48.15   1
  -1  -2  -5  647.70   42.47   1
   1   2   5  613.00   40.22   1
   1   2   5  775.60   50.84   1
  -1   2  -5  767.40   50.27   1
  -1   2  -5  652.10   42.75   1
   1  -2   6 1090.00   71.30   1
   1  -2   6 1136.00   74.27   1
  -1  -2  -6  991.10   64.83   1
  -1  -2  -6 1122.00   73.38   1
   1   2   6  961.10   62.89   1
   1   2   6 1102.00   72.09   1
  -1   2  -6 1250.00   81.80   1
  -1   2  -6 1122.00   73.39   1
   1  -2   7  188.60   12.87   1
   1  -2   7  188.60   12.78   1
  -1  -2  -7  185.70   12.62   1
  -1  -2  -7  182.00   12.42   1
   1   2   7  201.00   13.63   1
   1   2   7  170.50   11.67   1
  -1   2  -7  202.00   13.70   1
  -1   2  -7  184.70   12.55   1
   1  -2   8   74.64    5.60  -1
   1  -2   8   68.92    5.11  -1
  -1  -2  -8   79.32    5.87  -1
  -1  -2  -8   69.37    5.16  -1
   1   2   8   73.07    5.45  -1
   1   2   8   72.35    5.36  -1
  -1   2  -8   79.00    5.81  -1
  -1   2  -8   70.67    5.28  -1
   1  -2   9  556.60   36.95   1
   1  -2   9  479.50   31.77   1
  -1  -2  -9  486.10   32.25   1
  -1  -2  -9  497.00   32.95   1
   1   2   9  546.20   36.21   1
   1   2   9  465.50   30.88   1
  -1   2  -9  523.30   34.70   1
  -1   2  -9  474.50   31.48   1
   1  -2  10  248.30   17.03   1
   1  -2  10  245.40   16.65   1
  -1  -2 -10  252.20   17.16   1
  -1  -2 -10  237.70   16.19   1
   1   2  10  224.20   15.40   1
   1   2  10  230.40   15.65   1
  -1   2 -10  230.80   15.74   1
  -1   2 -10  254.40   17.28   1
   1  -2  11   11.84    1.95   1
   1  -2  11   10.77    1.55   1
  -1  -2 -11    6.78    1.44   1
  -1  -2 -11    9.83    1.91   1
  -1   2 -11   11.48    1.74   1
  -1   2 -11    7.26    1.44   1
   1  -2  12  360.30   24.34   1
  -1  -2 -12  302.50   20.40   1
   1   2  12  300.30   20.38   1
  -1   2 -12  342.90   23.09   1
   1  -3 -13   73.11    5.86   1
  -1   3  13   74.84    5.99   1
   1  -3 -12  125.50    9.06   1
   1  -3 -12  132.00    9.47   1
  -1  -3  12  124.60    9.26   1
   1   3 -12  141.00   10.10   1
  -1   3  12  118.50    8.48   1
  -1   3  12  123.20    9.03   1
   1  -3 -11  225.50   15.45   1
   1  -3 -11  269.70   18.35   1
  -1  -3  11  243.40   16.71   1
  -1  -3  11  230.50   16.02   1
   1   3 -11  227.60   15.63   1
   1   3 -11  248.70   16.97   1
  -1   3  11  258.30   17.72   1
  -1   3  11  244.00   16.58   1
   1  -3 -10  322.20   21.66   1
   1  -3 -10  266.60   18.06   1
  -1  -3  10  262.40   17.84   1
  -1  -3  10  284.40   19.42   1
   1   3 -10  293.70   19.78   1
   1   3 -10  292.00   19.75   1
  -1   3  10  268.00   18.09   1
  -1   3  10  285.90   19.41   1
   1  -3  -9  406.90   27.12   1
   1  -3  -9  355.70   23.73   1
  -1  -3   9  354.50   23.85   1
   1   3  -9  368.60   24.67   1
  -1   3   9  436.90   29.08   1
  -1   3   9  365.00   24.31   1
   1  -3  -8  358.90   23.88   1
   1  -3  -8  451.60   29.93   1
  -1  -3   8  353.30   23.56   1
  -1  -3   8  385.50   25.78   1
   1   3  -8  357.00   23.76   1
   1   3  -8  385.40   25.66   1
  -1   3   8  361.30   24.01   1
  -1   3   8  400.60   26.65   1
   1  -3  -7 1079.00   70.63   1
   1  -3  -7  974.90   63.81   1
  -1  -3   7 1011.00   66.21   1
  -1  -3   7 1047.00   68.65   1
   1   3  -7  923.20   60.53   1
   1   3  -7  984.70   64.48   1
  -1   3   7  965.70   63.20   1
  -1   3   7 1060.00   69.36   1
   1  -3  -6 1363.00   88.93   1
   1  -3  -6 1593.00  103.90   1
  -1  -3   6 1328.00   86.73   1
  -1  -3   6 1374.00   89.83   1
   1   3  -6 1296.00   84.67   1
   1   3  -6 1382.00   90.26   1
  -1   3   6 1404.00   91.61   1
  -1   3   6 1504.00   98.17   1
   1  -3  -5 1213.00   79.12   1
  -1  -3   5 1085.00   70.90   1
  -1  -3   5 1043.00   68.19   1
   1   3  -5 1081.00   70.68   1
   1   3  -5 1161.00   75.84   1
  -1   3   5 1089.00   71.11   1
  -1  -3   4  217.30   14.52   1
   1   3  -4  230.20   15.35   1
   1   3  -4  208.00   13.89   1
  -1   3   4  228.50   15.11   1
  -1   3   4  231.70   15.32   1
   1  -3  -3 1057.00   68.86   1
   1  -3  -3 1029.00   67.03   1
  -1  -3   3 1028.00   67.07   1
  -1  -3   3 1023.00   66.79   1
   1   3  -3 1061.00   69.26   1
   1   3  -3  962.20   62.82   1
  -1   3   3 1054.00   68.64   1
  -1   3   3  977.50   63.69   1
   1  -3  -2 4778.00  310.60   1
  -1  -3   2 4960.00  322.40   1
  -1  -3   2 4665.00  303.30   1
   1   3  -2 5494.00  357.20   1
   1   3  -2 4339.00  282.10   1
  -1   3   2 4975.00  323.40   1
   1  -3  -1 5409.00  352.30   1
   1  -3  -1 5143.00  335.00   1
  -1  -3   1 5056.00  328.70   1
  -1  -3   1 5024.00  326.60   1
   1   3  -1 5509.00  358.10   1
   1   3  -1 5574.00  362.30   1
  -1   3   1 5757.00  374.80   1
  -1   3   1 5808.00  378.20   1
   1  -3   0 3828.00  249.00   1
   1  -3   0 3925.00  255.30   1
  -1  -3   0 3988.00  259.30   1
  -1  -3   0 3764.00  244.70   1
   1   3   0 3405.00  221.40   1
   1   3   0 3637.00  236.50   1
  -1   3   0 4155.00  270.20   1
  -1   3   0 3094.00  201.20   1
   1  -3   1 3533.00  229.70   1
  -1  -3  -1 2831.00  184.10   1
  -1  -3  -1 2750.00  178.90   1
   1   3   1 3035.00  197.40   1
   1   3   1 2752.00  178.90   1
  -1   3  -1 3494.00  227.10   1
   1  -3   2 3356.00  218.30   1
   1  -3   2 3111.00  202.30   1
  -1  -3  -2 2839.00  184.60   1
  -1  -3  -2 2636.00  171.50   1
   1   3   2 2817.00  183.20   1
  -1   3  -2 3166.00  205.90   1
  -1   3  -2 3819.00 -248.30   1
   1  -3   3 6903.00  448.70   1
   1  -3   3 6230.00  405.00   1
  -1  -3  -3 5268.00 -342.50   1
   1   3   3 5415.00  352.00   1
  -1   3  -3 6865.00  446.20   1
  -1   3  -3 7122.00  463.00   1
   1  -3   4 8618.00  560.20   1
  -1  -3  -4 8275.00  537.90   1
  -1  -3  -410340.00  672.00   1
   1   3   410780.00  700.50   1
   1   3   4 9250.00  601.20   1
  -1   3  -4 9205.00  598.30   1
   1  -3   5 3215.00  209.30   1
   1  -3   5 2812.00  183.10   1
  -1  -3  -5 2761.00  179.70   1
  -1  -3  -5 3342.00  217.60   1
   1   3   5 2675.00  174.20   1
   1   3   5 3123.00  203.30   1
  -1   3  -5 3225.00  209.90   1
  -1   3  -5 2958.00  192.60   1
   1  -3   6  131.40    9.09   1
   1  -3   6  121.60    8.39   1
  -1  -3  -6  115.00    7.95   1
  -1  -3  -6  113.70    7.94   1
  -1   3  -6  131.00    9.07   1
  -1   3  -6  116.90    8.13   1
   1  -3   7  339.70   22.78   1
   1  -3   7  271.10   18.14   1
  -1  -3  -7  266.80   17.86   1
  -1  -3  -7  273.70   18.37   1
   1   3   7  260.20   17.47   1
   1   3   7  293.30   19.63   1
  -1   3  -7  325.10   21.71   1
  -1   3  -7  283.70   19.00   1
   1  -3   8  717.10   47.27   1
   1  -3   8  730.50   48.07   1
  -1  -3  -8  675.10   44.50   1
  -1  -3  -8  655.90   43.20   1
   1   3   8  713.90   46.98   1
   1   3   8  643.30   42.43   1
  -1   3  -8  730.60   48.09   1
  -1   3  -8  642.70   42.36   1
   1  -3   9 1877.00  122.70   1
   1  -3   9 1921.00  125.40   1
  -1  -3  -9 1806.00  117.90   1
  -1  -3  -9 2017.00  131.70   1
   1   3   9 2097.00  136.90   1
   1   3   9 1939.00  126.60   1
  -1   3  -9 2180.00  142.30   1
  -1   3  -9 1930.00  126.00   1
   1  -3  10  898.50   59.25   1
  -1  -3 -10  811.00   53.35   1
   1   3  10  822.10   54.15   1
   1  -3  11  506.80   33.81   1
   1  -3  11  474.30   31.53   1
  -1  -3 -11  490.40   32.69   1
  -1  -3 -11  484.20   32.19   1
   1   3  11  512.10   33.99   1
   1   3  11  458.00   30.60   1
  -1   3 -11  504.00   33.52   1
  -1   3 -11  498.20   33.16   1
   1  -3  12  173.50   12.22   1
  -1  -3 -12  154.30   10.82   1
   1   3  12  157.50   11.18   1
  -1   3 -12  178.20   12.42   1
   1  -4 -13   67.94    5.41   1
  -1   4  13   62.93    5.23   1
   1  -4 -12  360.90   24.28  -1
   1  -4 -12  375.10   25.26  -1
   1   4 -12  395.50   26.53  -1
  -1   4  12  339.80   22.86  -1
  -1   4  12  382.20   25.78  -1
   1  -4 -11 1408.00   92.29   1
   1  -4 -11 1556.00  101.80   1
  -1  -4  11 1592.00  104.40   1
  -1  -4  11 1503.00   98.47   1
   1   4 -11 1500.00   98.18   1
   1   4 -11 1476.00   96.65   1
  -1   4  11 1391.00   91.08   1
  -1   4  11 1582.00  103.60   1
   1  -4 -10  266.70   18.12   1
   1  -4 -10  328.30   22.04   1
  -1  -4  10  321.70   21.90   1
  -1  -4  10  320.10   21.59   1
   1   4 -10  314.00   21.22   1
   1   4 -10  328.30   22.07   1
  -1   4  10  286.00   19.27   1
  -1   4  10  318.20   21.50   1
   1  -4  -9  406.90   27.10   1
   1  -4  -9  396.10   26.37   1
  -1  -4   9  415.40   27.86   1
  -1  -4   9  399.30   26.63   1
   1   4  -9  409.10   27.24   1
   1   4  -9  416.60   27.78   1
  -1   4   9  393.30   26.16   1
  -1   4   9  459.80   30.65   1
   1  -4  -8   88.20    6.33   1
   1  -4  -8  107.60    7.63   1
  -1  -4   8  101.00    7.45   1
  -1  -4   8  100.70    7.26   1
   1   4  -8   90.44    6.63   1
   1   4  -8   93.02    6.68   1
  -1   4   8  107.80    7.71   1
  -1   4   8   85.79    6.13   1
   1  -4  -7  227.10   15.25   1
   1  -4  -7  250.20   16.79   1
  -1  -4   7  200.40   13.61   1
  -1  -4   7  217.60   14.83   1
   1   4  -7  223.40   15.15   1
   1   4  -7  241.80   16.30   1
  -1   4   7  225.10   15.20   1
  -1   4   7  216.20   14.52   1
   1  -4  -6  592.80   38.91   1
   1  -4  -6  724.90   47.54   1
  -1  -4   6  625.00   41.11   1
  -1  -4   6  651.30   42.90   1
   1   4  -6  635.40   41.83   1
   1   4  -6  604.80   39.78   1
  -1   4   6  623.00   40.87   1
  -1   4   6  670.90   44.03   1
   1  -4  -5  328.80   21.72   1
  -1  -4   5  279.60   18.61   1
  -1  -4   5  281.90   18.81   1
   1   4  -5  276.10   18.37   1
   1   4  -5  291.90   19.42   1
  -1   4   5  345.80   22.84   1
   1  -4  -4  980.00   63.91   1
   1  -4  -4 1141.00   74.34   1
  -1  -4   4 1047.00   68.36   1
  -1  -4   4 1020.00   66.69   1
   1   4  -4 1005.00   65.69   1
   1   4  -4  980.90   64.11   1
  -1   4   4  992.40   64.72   1
  -1   4   4 1150.00   74.95   1
   1  -4  -3  206.10   13.57   1
   1  -4  -3  192.20   12.67   1
  -1  -4   3  179.00   11.97   1
   1   4  -3  183.40   12.26   1
  -1   4   3  179.10   11.82   1
  -1   4   3  185.80   12.25   1
   1  -4  -2 2600.00  169.10   1
   1  -4  -2 2918.00  189.80   1
  -1  -4   2 4027.00 -262.00   1
  -1  -4   2 2886.00  187.80   1
   1   4  -2 2962.00  192.70   1
   1   4  -2 2793.00  181.70   1
  -1   4   2 2874.00  187.00   1
  -1   4   2 2723.00  177.10   1
  -1  -4   1 2460.00  160.10   1
  -1  -4   1 2332.00  151.70   1
   1   4  -1 2484.00  161.70   1
   1   4  -1 2347.00  152.70   1
  -1  -4   0  684.60   44.71   1
  -1  -4   0  800.70   52.26   1
   1   4   0  738.60   48.23   1
   1   4   0  765.30   49.97   1
   1  -4   1 1527.00   99.36   1
  -1  -4  -1 1776.00  115.60   1
  -1  -4  -1 1451.00   94.46   1
   1   4   1 1381.00   89.95   1
   1   4   1 1700.00  110.70   1
   1  -4   2 2087.00  135.80   1
   1  -4   2 2169.00  141.10   1
  -1  -4  -2 1841.00  119.80   1
  -1  -4  -2 1918.00  124.90   1
   1   4   2 1959.00  127.60   1
   1   4   2 1997.00  130.00   1
  -1   4  -2 1988.00  129.40   1
  -1   4  -2 2051.00  133.40   1
   1  -4   3 5385.00  350.10   1
   1  -4   3 4981.00  323.90   1
  -1  -4  -3 4792.00  311.60   1
   1   4   3 4583.00  298.00   1
  -1   4  -3 5304.00  344.90   1
  -1   4  -3 5109.00  332.20   1
   1  -4   4 1509.00   98.40   1
   1  -4   4 1368.00   89.31   1
  -1  -4  -4 1301.00   84.85   1
  -1  -4  -4 1638.00  106.80   1
   1   4   4 1332.00   86.86   1
   1   4   4 1792.00  116.80   1
  -1   4  -4 1514.00   98.70   1
  -1   4  -4 1519.00   99.00   1
   1  -4   5  944.20   61.78   1
   1  -4   5 1071.00   70.05   1
   1   4   5  799.10  -52.31   1
   1   4   5 1023.00   66.95   1
  -1   4  -5  844.60   55.26   1
  -1   4  -5  990.70   64.79   1
   1  -4   6 1348.00   88.00   1
   1  -4   6 1505.00   98.29   1
  -1  -4  -6 1104.00  -72.25   1
  -1   4  -6 1327.00   86.67   1
  -1   4  -6 1497.00   97.72   1
   1  -4   7  908.50   59.65   1
   1  -4   7  844.50   55.37   1
  -1  -4  -7  858.60   56.35   1
  -1  -4  -7  766.50   50.33   1
   1   4   7  923.10   60.52   1
   1   4   7  783.90   51.49   1
  -1   4  -7  933.10   61.21   1
  -1   4  -7  825.30   54.17   1
   1  -4   8 1791.00  117.00   1
   1  -4   8 1597.00  104.30   1
  -1  -4  -8 1693.00  110.60   1
  -1  -4  -8 1543.00  100.80   1
   1   4   8 1766.00  115.30   1
   1   4   8 1550.00  101.30   1
  -1   4  -8 1579.00  103.20   1
  -1   4  -8 1776.00  116.00   1
   1  -4   9   99.76    7.32   1
   1  -4   9  100.10    7.16   1
  -1  -4  -9   96.98    7.03   1
  -1  -4  -9  101.50    7.25   1
   1   4   9   93.48    6.84   1
   1   4   9  111.10    7.88   1
  -1   4  -9  111.00    8.07   1
  -1   4  -9  111.80    8.01   1
   1  -4  10 1581.00  103.70   1
   1  -4  10 1452.00   94.96   1
  -1  -4 -10 1483.00   97.05   1
   1   4  10 1447.00   94.65   1
  -1   4 -10 1535.00  100.40   1
  -1   4 -10 1457.00   95.39   1
   1  -4  11  795.10   52.49  -1
   1  -4  11  810.70   53.43  -1
  -1  -4 -11  742.10   48.89  -1
  -1  -4 -11  749.00   49.50  -1
   1   4  11  726.50   48.00  -1
   1   4  11  823.20   54.21  -1
  -1   4 -11  818.20   53.97  -1
  -1   4 -11  790.60   52.13  -1
   1  -4  12   50.58    4.37   1
  -1  -4 -12   46.90    3.96   1
   1   4  12   55.05    4.61   1
  -1   4 -12   52.34    4.33   1
   1  -5 -13   47.45    4.19   1
   1  -5 -12  360.90   24.40   1
   1  -5 -12  329.50   22.22   1
  -1  -5  12  397.30   26.76   1
   1   5 -12  397.80   26.70   1
  -1   5  12  338.60   22.84   1
  -1   5  12  364.80   24.71   1
   1  -5 -11    8.92    1.62   1
   1  -5 -11    9.63    1.62   1
  -1  -5  11   12.33    1.98   1
  -1  -5  11   10.20    2.02   1
   1   5 -11   10.28    1.65   1
   1   5 -11    9.07    1.66   1
  -1   5  11   10.52    1.84   1
  -1   5  11    8.01    1.36   1
   1  -5 -10  486.00   32.35   1
   1  -5 -10  499.50   33.17   1
  -1  -5  10  515.80   34.31   1
   1   5 -10  477.20   31.74   1
  -1   5  10  517.20   34.41   1
  -1   5  10  474.20   31.51   1
   1  -5  -9   84.24    6.15   1
   1  -5  -9   79.94    5.86   1
  -1  -5   9   83.72    6.21   1
  -1  -5   9   88.73    6.72   1
   1   5  -9   80.66    5.97   1
   1   5  -9   78.36    5.91   1
  -1   5   9   74.76    5.50   1
  -1   5   9   86.71    6.39   1
   1  -5  -8  117.20    8.19   1
   1  -5  -8  111.60    7.84   1
  -1  -5   8  119.90    8.61   1
  -1  -5   8  120.50    8.55   1
   1   5  -8  113.00    8.06   1
   1   5  -8  112.30    7.94   1
  -1   5   8  105.30    7.39   1
  -1   5   8  120.10    8.52   1
   1  -5  -7  280.20   18.72   1
   1  -5  -7  260.50   17.43   1
  -1  -5   7  272.60   18.41   1
  -1  -5   7  267.20   17.98   1
   1   5  -7  264.60   17.76   1
   1   5  -7  281.30   18.90   1
  -1   5   7  292.80   19.61   1
  -1   5   7  254.30   16.99   1
   1  -5  -6   35.29    2.75   1
   1  -5  -6   33.11    2.65   1
  -1  -5   6   34.57    2.93   1
   1   5  -6   26.50   -2.46   1
  -1   5   6   43.34    3.49   1
  -1   5   6   33.41    2.60   1
   1  -5  -5 1432.00   93.36  -1
   1  -5  -5 1522.00   99.18  -1
  -1  -5   5 1484.00   96.87  -1
  -1  -5   5 1466.00   95.76  -1
   1   5  -5 1439.00   93.89  -1
   1   5  -5 1496.00   97.67  -1
  -1   5   5 1525.00   99.39  -1
  -1   5   5 1383.00   90.17  -1
   1  -5  -4 2016.00  131.20   1
   1  -5  -4 1935.00  125.90   1
  -1  -5   4 2077.00  135.30   1
  -1  -5   4 2023.00  131.80   1
   1   5  -4 2126.00  138.50   1
   1   5  -4 2008.00  130.90   1
  -1   5   4 2173.00  141.40   1
   1  -5  -3  723.20   47.13   1
   1  -5  -3  915.30   59.65   1
  -1  -5   3  802.90   52.53   1
   1   5  -3  801.30   52.42   1
  -1   5   3  860.60   56.09   1
  -1   5   3  836.60   54.52   1
  -1  -5   2 2828.00  184.00   1
  -1  -5   2 2710.00  176.40   1
   1   5  -2 2857.00  185.90   1
   1   5  -2 2746.00  178.70   1
  -1   5   2 2362.00  155.10   1
  -1   5   2 2494.00  163.60   1
  -1  -5   1  675.00   44.17   1
  -1  -5   1  655.10   42.88   1
   1   5  -1  676.20   44.25   1
   1   5  -1  610.80   39.99   1
  -1  -5   0  147.70    9.94   1
  -1  -5   0  136.00    9.12   1
   1   5   0  137.50    9.24   1
   1   5   0  118.00    7.96   1
   1  -5   1 4623.00  300.60   1
  -1  -5  -1 5455.00  354.70   1
  -1  -5  -1 4775.00  310.50   1
   1   5   1 4458.00  289.80   1
   1   5   1 5785.00  376.10   1
  -1   5  -1 4573.00  297.40   1
   1  -5   2 4681.00  304.40   1
   1  -5   2 4778.00  310.70   1
  -1  -5  -2 4713.00  306.40   1
  -1  -5  -2 5223.00  339.60   1
   1   5   2 4940.00  321.30   1
   1   5   2 4563.00  296.70   1
  -1   5  -2 4836.00  314.40   1
  -1   5  -2 5219.00  339.30   1
   1  -5   3 1399.00   91.19   1
   1  -5   3 1338.00   87.19   1
  -1  -5  -3 1247.00   81.34   1
  -1  -5  -3 1387.00   90.46   1
   1   5   3 1373.00   89.52   1
   1   5   3 1229.00   80.19   1
  -1   5  -3 1380.00   89.92   1
  -1   5  -3 1489.00   97.02   1
   1  -5   4 3043.00  198.10  -1
   1  -5   4 3252.00  211.60  -1
  -1  -5  -4 3534.00  230.00  -1
  -1  -5  -4 2956.00  192.40  -1
   1   5   4 2984.00  194.20  -1
   1   5   4 3627.00  236.10  -1
  -1   5  -4 3175.00  206.60  -1
  -1   5  -4 3493.00  227.30  -1
   1  -5   5  245.40   16.43   1
   1  -5   5  209.00   13.99   1
  -1  -5  -5  200.70   13.47   1
  -1  -5  -5  252.00   16.86   1
   1   5   5  219.80   14.76   1
   1   5   5  244.70   16.40   1
  -1   5  -5  215.50   14.42   1
  -1   5  -5  251.10   16.77   1
   1  -5   6  728.30   47.84   1
  -1  -5  -6  717.30   47.14   1
   1   5   6  729.60   47.92   1
   1   5   6  585.20   38.68   1
  -1   5  -6  763.90   50.17   1
   1  -5   7   56.26    4.21   1
   1  -5   7   65.46    5.01   1
  -1  -5  -7   60.84    4.61   1
  -1  -5  -7   52.63    4.01   1
   1   5   7   64.69    4.80   1
   1   5   7   50.51    3.92   1
  -1   5  -7   67.85    5.07   1
  -1   5  -7   55.23    4.19   1
   1  -5   8  321.60   21.52   1
   1  -5   8  410.50   27.39   1
  -1  -5  -8  337.30   22.49   1
   1   5   8  308.00   20.67   1
  -1   5  -8  353.50   23.61   1
  -1   5  -8  417.60  -27.80   1
   1  -5   9 1087.00   71.37   1
   1  -5   9 1046.00   68.62   1
  -1  -5  -9 1078.00   70.74   1
  -1  -5  -9  950.50   62.35   1
   1   5   9 1012.00   66.41   1
   1   5   9 1047.00   68.64   1
  -1   5  -9 1012.00   66.44   1
  -1   5  -9 1173.00   76.90   1
   1  -5  10  446.00   29.84   1
   1  -5  10  398.40   26.59   1
  -1  -5 -10  364.90   24.40   1
  -1  -5 -10  399.60   26.77   1
   1   5  10  371.70   24.97   1
   1   5  10  414.00   27.61   1
  -1   5 -10  434.10   28.99   1
  -1   5 -10  414.00   27.69   1
  -1   5 -11  153.30   10.88   1
   1  -6 -13   13.44    2.02   1
   1  -6 -12   58.78    5.09   1
   1  -6 -12   49.81    4.17   1
  -1  -6  12   62.41    5.23   1
   1   6 -12   64.47    5.18   1
  -1   6  12   54.49    4.53   1
  -1  -6  11  971.30   64.19   1
  -1  -6  11 1013.00   66.65   1
   1   6 -11  965.50   63.52   1
   1   6 -11 1004.00   66.19   1
   1  -6 -10   31.10    2.84   1
   1  -6 -10   30.99    2.93   1
  -1  -6  10   36.52    3.37   1
  -1  -6  10   39.17    3.65   1
   1   6 -10   33.92    3.14   1
   1   6 -10   33.71    3.06   1
  -1   6  10   35.68    3.20   1
  -1   6  10   26.07    2.45   1
   1  -6  -9  224.60   15.32   1
   1  -6  -9  239.70   16.21   1
  -1  -6   9  257.50   17.62   1
  -1  -6   9  258.20   17.52   1
   1   6  -9  245.10   16.71   1
   1   6  -9  246.20   16.66   1
  -1   6   9  238.20   16.10   1
  -1   6   9  247.40   16.80   1
   1  -6  -8 1316.00   86.04   1
   1  -6  -8 1349.00   88.24   1
  -1   6   8 1314.00   85.98   1
  -1   6   8 1418.00   92.68   1
   1  -6  -7  940.30   61.59   1
   1  -6  -7  963.80   63.09   1
  -1  -6   7 1110.00   72.86   1
  -1  -6   7  914.20   60.07   1
   1   6  -7 1208.00   79.15   1
   1   6  -7  946.40   62.10   1
  -1   6   7  955.80   62.62   1
  -1   6   7  955.30   62.55   1
   1  -6  -6 1078.00   70.41   1
   1  -6  -6 1153.00   75.29   1
  -1  -6   6 1145.00   74.88   1
  -1  -6   6 1098.00   71.91   1
   1   6  -6 1144.00   74.89   1
   1   6  -6 1152.00   75.32   1
  -1   6   6 1178.00   76.98   1
  -1   6   6 1106.00   72.26   1
   1  -6  -5 1474.00   96.14   1
   1  -6  -5 1327.00   86.56   1
  -1  -6   5 1317.00   86.09   1
  -1  -6   5 1320.00   86.23   1
   1   6  -5 1301.00   85.02   1
   1   6  -5 1289.00   84.19   1
  -1   6   5 1243.00   81.08   1
  -1   6   5 1325.00   86.40   1
   1  -6  -4 2386.00  155.30   1
   1  -6  -4 2042.00  132.80   1
  -1  -6   4 2455.00  159.90   1
  -1  -6   4 2428.00  158.20   1
   1   6  -4 2352.00  153.20   1
   1   6  -4 2334.00  152.10   1
  -1   6   4 2198.00  143.00   1
  -1   6   4 2152.00  140.10   1
   1  -6  -3 1422.00   92.61   1
  -1  -6   3 1254.00   81.83   1
  -1  -6   3 1182.00   77.18   1
   1   6  -3 1276.00   83.27   1
   1   6  -3 1252.00   81.71   1
  -1  -6   2 1474.00   96.16   1
  -1  -6   1  657.80   43.05   1
  -1  -6   1  636.70   41.70   1
   1   6  -1  610.00   39.97   1
   1   6  -1  637.50   41.73   1
  -1  -6   0 1792.00  116.70   1
  -1  -6   0 1851.00  120.50   1
   1   6   0 1753.00  114.20   1
   1   6   0 1887.00  122.90   1
   1  -6   1 1884.00  122.70   1
   1  -6   1 1968.00  128.20   1
  -1  -6  -1 1813.00  118.00   1
  -1  -6  -1 2038.00  132.70   1
   1   6   1 1992.00  129.80   1
   1   6   1 1728.00  112.50   1
  -1   6  -1 2255.00  146.80   1
  -1   6  -1 1848.00  120.30   1
   1  -6   2  531.00   34.74   1
   1  -6   2  554.50   36.24   1
  -1   6  -2  560.20   36.61   1
  -1   6  -2  547.40   35.78   1
   1  -6   3    3.56    0.85   1
   1  -6   3    1.17   -0.59   1
  -1  -6  -3    3.08    0.75   1
  -1  -6  -3    5.22    0.88   1
   1   6   3    5.97    0.88   1
   1   6   3    2.39    0.77   1
  -1   6  -3    4.55    0.78   1
  -1   6  -3    5.48    0.77   1
   1  -6   4 4192.00  272.70   1
   1  -6   4 3606.00  234.60   1
  -1  -6  -4 4064.00  264.40   1
  -1  -6  -4 3603.00  234.40   1
   1   6   4 3585.00  233.40   1
   1   6   4 3921.00  255.20   1
  -1   6  -4 3811.00  247.90   1
  -1   6  -4 4036.00  262.60   1
   1  -6   5  137.30    9.36   1
   1  -6   5  140.00    9.61   1
  -1  -6  -5  137.70    9.50   1
  -1  -6  -5  129.50    8.91   1
   1   6   5  116.30    8.12   1
   1   6   5  154.00   10.53   1
  -1   6  -5  126.40    8.68   1
  -1   6  -5  150.50   10.27   1
   1  -6   6  150.70   10.44   1
  -1  -6  -6  136.10    9.37   1
  -1  -6  -6  164.10   11.25   1
   1   6   6  152.80   10.50   1
   1   6   6  148.00   10.21   1
   1  -6   7  191.10   12.98   1
   1  -6   7  223.80   15.26   1
  -1  -6  -7  183.60   12.48   1
  -1  -6  -7  203.40   13.84   1
   1   6   7  215.60   14.60   1
   1   6   7  187.30   12.80   1
  -1   6  -7  210.60   14.28   1
  -1   6  -7  237.70   16.10   1
   1  -6   8  293.80   19.74   1
  -1  -6  -8  342.70   22.97   1
   1   6   8  304.40   20.48   1
   1   6   8  376.40   25.10   1
   1  -6   9  280.70   18.94   1
   1  -6   9  293.90   19.90   1
  -1  -6  -9  257.00   17.38   1
  -1  -6  -9  270.10   18.33   1
   1   6   9  295.00   20.17   1
   1   6   9  303.90   20.43   1
  -1   6  -9  318.30   21.45   1
  -1   6  -9  275.20   18.66   1
   1  -6  10  253.00   17.17   1
   1  -6  10  281.00   19.15   1
  -1  -6 -10  267.50   18.20   1
  -1  -6 -10  233.60   15.91   1
   1   6  10  256.70   17.55   1
   1   6  10  270.30   18.30   1
  -1   6 -10  278.80   18.93   1
  -1   6 -10  265.90   18.14   1
   1  -6  11  121.90    8.95   1
  -1  -6 -11  110.80    8.09   1
   1   6  11  112.00    8.25   1
  -1   6 -11  119.60    8.66   1
   1  -7 -12  104.30    7.74   1
   1  -7 -11  187.80   13.33   1
  -1  -7  11  217.60   15.15   1
   1   7 -11  213.30   14.75   1
  -1   7  11  203.20   14.06   1
   1  -7 -10  846.20   55.82   1
   1  -7 -10  922.90   60.79   1
  -1  -7  10  849.60   56.21   1
  -1  -7  10  883.40   58.24   1
   1   7 -10  914.60   60.21   1
   1   7 -10  885.50   58.42   1
  -1   7  10  844.30   55.61   1
  -1   7  10  778.40   51.40   1
   1  -7  -9  771.80   50.84   1
   1  -7  -9  746.90   49.17   1
  -1  -7   9  705.20   46.73   1
  -1  -7   9 1033.00  -68.13   1
   1   7  -9  740.80   48.93   1
   1   7  -9  826.70   54.46   1
  -1   7   9  742.70   49.04   1
  -1   7   9  727.60   47.93   1
   1  -7  -8  103.30    7.27   1
  -1  -7   8  118.50    8.62   1
  -1  -7   8  112.20    8.08   1
   1   7  -8  120.20    8.53   1
   1   7  -8  117.80    8.45   1
  -1   7   8  110.00    7.76   1
  -1   7   8  122.70    8.71   1
   1  -7  -7 2086.00  136.00   1
   1  -7  -7 2209.00  144.10   1
  -1  -7   7 2232.00  145.60   1
  -1  -7   7 2225.00  145.30   1
   1   7  -7 2130.00  139.10   1
   1   7  -7 2160.00  140.90   1
  -1   7   7 2225.00  145.10   1
  -1   7   7 2209.00  144.00   1
   1  -7  -6  542.80   35.68   1
   1  -7  -6  480.70   31.58   1
  -1  -7   6  543.30   35.84   1
  -1  -7   6  550.70   36.45   1
   1   7  -6  519.60   34.27   1
   1   7  -6  543.40   35.91   1
  -1   7   6  486.80   32.03   1
  -1   7   6  519.80   34.18   1
   1  -7  -5  503.30   33.02   1
   1  -7  -5  496.10   32.54   1
  -1  -7   5  515.40   33.98   1
  -1  -7   5  470.80   31.18   1
   1   7  -5  519.30   34.21   1
   1   7  -5  474.30   31.36   1
  -1   7   5  519.60   34.06   1
  -1   7   5  474.60   31.16   1
   1  -7  -4 3135.00  204.00   1
   1  -7  -4 3026.00  196.90   1
  -1  -7   4 2876.00  187.40   1
  -1  -7   4 3028.00  197.10   1
   1   7  -4 3396.00  221.20   1
   1   7  -4 3007.00  195.80   1
  -1   7   4 2978.00  193.80   1
  -1   7   4 2718.00  176.80   1
  -1  -7   3 3055.00  198.90   1
  -1  -7   3 3142.00  204.60   1
   1   7  -3 2966.00  193.10   1
   1   7  -3 2957.00  192.60   1
  -1  -7   2  349.00   23.27   1
  -1  -7   2  330.60   21.91   1
   1   7  -2  301.40   20.02   1
   1   7  -2  291.30   19.38   1
  -1  -7   1  351.20   23.18   1
  -1  -7   0 1026.00   67.01   1
   1   7   0 1055.00   68.92   1
  -1  -7  -1 5640.00  366.80   1
   1  -7   2  734.60   47.93   1
   1  -7   2  818.60   53.44   1
  -1  -7  -2  725.80   47.54   1
  -1  -7  -2  725.60   47.49   1
   1   7   2  637.60   41.74   1
   1   7   2  759.80   49.80   1
  -1   7  -2  725.70   47.36   1
  -1   7  -2  753.10   49.16   1
   1  -7   3  247.70   16.52   1
   1  -7   3  210.60   14.01   1
  -1  -7  -3  224.40   15.04   1
  -1  -7  -3  211.30   14.18   1
   1   7   3  211.80   14.16   1
   1   7   3  218.20   14.69   1
  -1   7  -3  212.40   14.13   1
  -1   7  -3  230.70   15.30   1
   1  -7   4  237.20  -15.93   1
   1  -7   4  171.60   11.63   1
  -1  -7  -4  186.40   12.61   1
  -1  -7  -4  186.80   12.63   1
   1   7   4  164.30   11.21   1
   1   7   4  202.50   13.62   1
  -1   7  -4  213.40   14.29   1
  -1   7  -4  189.60   12.76   1
   1  -7   5  127.60    8.94   1
   1  -7   5  141.50    9.78   1
  -1  -7  -5  137.50    9.50   1
  -1  -7  -5  127.70    8.84   1
   1   7   5  138.80    9.55   1
   1   7   5  125.80    8.79   1
  -1   7  -5  128.10    8.84   1
  -1   7  -5  150.30   10.29   1
   1  -7   6    9.16    1.45   1
  -1  -7  -6    7.88    1.22   1
   1   7   6   10.25    1.36   1
   1   7   6    7.33    1.27   1
  -1   7  -6    9.28    1.38   1
   1  -7   7 1477.00   96.63   1
   1  -7   7 1435.00   94.01   1
  -1  -7  -7 1420.00   92.89   1
  -1  -7  -7 1228.00   80.36   1
   1   7   7 1270.00   83.17   1
   1   7   7 1413.00   92.41   1
  -1   7  -7 1492.00   97.54   1
   1  -7   8 1432.00   94.01   1
   1  -7   8 1199.00   78.68   1
  -1  -7  -8 1195.00   78.41   1
  -1  -7  -8 1077.00   70.65   1
   1   7   8 1232.00   80.71   1
   1   7   8 1148.00   75.38   1
  -1   7  -8 1233.00   80.83   1
  -1   7  -8 1546.00 -101.40   1
   1  -7   9  885.50   58.62   1
   1  -7   9  869.00   57.34   1
  -1  -7  -9  811.20   53.52   1
  -1  -7  -9  728.10   48.02   1
   1   7   9  713.80   47.25   1
   1   7   9  829.50   54.63   1
  -1   7  -9  852.20   56.17   1
   1  -7  10  340.00   23.30   1
   1  -7  10  305.20   20.78   1
  -1  -7 -10  316.20   21.43   1
  -1  -7 -10  296.70   20.15   1
   1   7  10  291.80   19.86   1
   1   7  10  280.60   19.02   1
  -1   7 -10  357.10   24.29   1
  -1   7 -10  303.40   20.57   1
   1  -7  11   81.79    6.46   1
  -1  -7 -11   77.87    6.01   1
   1  -8 -11   59.70    4.85   1
  -1  -8  11   73.87    6.01   1
   1  -8 -10   14.45    1.85   1
  -1  -8  10   20.38    2.73   1
  -1  -8  10   13.18    2.54   1
   1   8 -10   21.97    2.39   1
   1   8 -10   15.88    2.20   1
  -1   8  10   18.55    2.09   1
   1  -8  -9  257.40   17.65   1
   1  -8  -9  241.40   16.32   1
  -1   8   9  220.50   15.12   1
  -1   8   9  264.40   17.91   1
   1  -8  -8 2962.00  193.10   1
  -1  -8   8 2814.00  183.70   1
  -1  -8   8 2889.00  188.40   1
   1   8  -8 2933.00  191.20   1
   1   8  -8 2699.00  176.10   1
  -1   8   8 2762.00  180.00   1
   1  -8  -7  417.70   27.68   1
   1  -8  -7  394.00   26.11   1
  -1  -8   7  413.60   27.70   1
  -1  -8   7  387.70   25.86   1
   1   8  -7  400.90   26.66   1
   1   8  -7  394.70   26.36   1
  -1   8   7  388.50   25.80   1
  -1   8   7  408.70   27.09   1
   1  -8  -6 1092.00   71.44   1
  -1  -8   6  922.90   60.65   1
  -1  -8   6  942.50   61.82   1
   1   8  -6  939.30   61.67   1
   1   8  -6  885.10   58.05   1
  -1   8   6  961.00   62.85   1
   1  -8  -5  379.60   25.00   1
   1  -8  -5  315.80   20.82   1
  -1  -8   5  302.00   20.27   1
   1   8  -5  291.80   19.47   1
   1   8  -5  348.30   23.36   1
  -1   8   5  368.10   24.31   1
  -1   8   5  317.50   20.91   1
  -1  -8   4  393.30   26.06   1
  -1  -8   4  408.30   27.14   1
   1   8  -4  426.00   28.23   1
   1   8  -4  408.40   27.00   1
  -1  -8   3  957.90   62.79   1
  -1  -8   3  912.00   59.69   1
   1   8  -3  933.00   61.10   1
   1   8  -3  943.90   61.74   1
  -1  -8   2  856.20   56.11   1
  -1  -8   2  829.40   54.30   1
   1   8  -2  851.80   55.76   1
   1   8  -2  852.70   55.85   1
  -1  -8   1  554.90   36.44   1
  -1  -8   1  511.60   33.65   1
   1   8  -1  535.30   35.16   1
   1   8  -1  542.20   35.67   1
  -1  -8   0  635.50   41.64   1
   1   8   0  612.50   40.14   1
  -1  -8  -1  516.80   33.92   1
   1   8   1  507.80   33.33   1
   1   8   1  547.50   35.98   1
   1  -8   2  526.30   34.42   1
  -1  -8  -2  455.00   29.96   1
  -1  -8  -2  529.30   34.84   1
   1   8   2  441.90   29.07   1
   1   8   2  510.80   33.69   1
   1  -8   3  386.20   25.47   1
   1  -8   3  384.50   25.28   1
  -1  -8  -3  398.40   26.40   1
  -1  -8  -3  395.20   26.13   1
   1   8   3  395.30   26.12   1
   1   8   3  389.90   25.89   1
  -1   8  -3  371.40   24.44   1
  -1   8  -3  375.10   24.71   1
   1  -8   4  119.10    8.34   1
   1  -8   4  106.20    7.37   1
  -1  -8  -4  109.70    7.73   1
  -1  -8  -4  116.60    8.17   1
   1   8   4  111.30    7.80   1
   1   8   4  105.40    7.54   1
  -1   8  -4  108.90    7.51   1
  -1   8  -4   96.72    6.75   1
   1  -8   5  139.60    9.66   1
   1  -8   5  134.00    9.36   1
  -1  -8  -5  138.00    9.63   1
  -1   8  -5  141.30    9.76   1
  -1   8  -5  150.70   10.31   1
   1  -8   6  526.80   34.90   1
  -1  -8  -6  618.60   40.88   1
  -1  -8  -6  618.80   40.85   1
   1   8   6  615.90   40.62   1
   1   8   6  670.10   44.36   1
  -1   8  -6  590.50   39.04   1
  -1   8  -6  654.90   43.14   1
   1  -8   7  358.00   24.14   1
   1  -8   7  379.50   25.42   1
  -1  -8  -7  362.80   24.31   1
   1   8   7  340.20   22.96   1
   1   8   7  367.20   24.53   1
  -1   8  -7  380.50   25.41   1
  -1   8  -7  344.00   23.10   1
   1  -8   8  328.80   22.22   1
   1  -8   8  317.30   21.65   1
  -1  -8  -8  275.60   18.66   1
  -1  -8  -8  302.00   20.42   1
   1   8   8  308.50   20.94   1
   1   8   8  295.10   19.92   1
  -1   8  -8  311.60   21.03   1
  -1   8  -8  318.50   21.57   1
   1  -8   9  120.90    8.94   1
  -1  -8  -9  108.20    7.95   1
   1  -8  10   49.36    4.74   1
   1  -8  10   45.59    4.16   1
  -1  -8 -10   50.39    4.47   1
  -1  -8 -10   48.87    4.30   1
   1  -8  11   55.34    4.84   1
  -1  -8 -11   42.97    3.86   1
  -1  -9  10   90.67    7.06   1
   1  -9  -9  558.30   37.25   1
   1  -9  -9  493.60   32.80   1
  -1  -9   9  551.90   36.80   1
  -1  -9   9  526.20   35.29   1
   1   9  -9  507.80   33.97   1
   1   9  -9  572.30   38.01   1
   1  -9  -8   97.94    7.04   1
   1  -9  -8  104.10    7.61   1
  -1  -9   8   87.94    6.97   1
  -1  -9   8  113.40    8.37   1
   1   9  -8  105.40    7.67   1
   1   9  -8   98.63    7.40   1
  -1   9   8   89.10    6.47   1
   1  -9  -7 1182.00   77.30   1
   1  -9  -7 1249.00   81.82   1
  -1  -9   7 1093.00   71.90   1
  -1  -9   7 1016.00   66.75   1
   1   9  -7 1124.00   73.71   1
   1   9  -7 1145.00   75.19   1
  -1   9   7 1151.00   75.44   1
  -1   9   7 1135.00   74.31   1
   1  -9  -6   99.01    6.89   1
   1  -9  -6   93.56    6.52   1
  -1  -9   6   95.50    6.91   1
   1   9  -6   90.48    6.61   1
   1   9  -6   93.19    6.66   1
  -1   9   6   83.81    5.99   1
  -1   9   6   98.82    6.94   1
   1  -9  -5  346.90   22.77   1
  -1  -9   5  365.50   24.34   1
  -1  -9   5  369.00   24.73   1
   1   9  -5  359.60   24.04   1
   1   9  -5  352.60   23.45   1
  -1   9   5  341.90   22.47   1
  -1  -9   4  406.80   27.16   1
  -1  -9   4  378.00   25.12   1
   1   9  -4  396.70   26.42   1
   1   9  -4  373.70   24.80   1
  -1  -9   3   30.53    2.50   1
  -1  -9   3   35.80    3.03   1
   1   9  -3   30.87    2.63   1
   1   9  -3   29.99    2.60   1
  -1  -9   2  331.50   21.99   1
  -1  -9   2  340.50   22.67   1
   1   9  -2  336.10   22.29   1
   1   9  -2  323.70   21.52   1
  -1  -9   1 1302.00   85.12   1
  -1  -9   1 1483.00   96.86   1
   1   9  -1 1162.00   75.89   1
   1   9  -1 1325.00   86.61   1
  -1  -9   0  254.80   16.95   1
  -1  -9   0  288.90   19.21   1
   1   9   0  281.40   18.78   1
   1   9   0  253.00   16.81   1
  -1  -9  -1  302.30   20.06   1
  -1  -9  -1  284.50   18.90   1
   1   9   1  284.20   18.85   1
   1   9   1  302.40   20.12   1
  -1  -9  -2  287.80   19.18   1
  -1  -9  -2  265.30   17.69   1
   1   9   2  291.80   19.39   1
   1   9   2  270.40   18.07   1
   1  -9   3  138.60    9.29   1
   1  -9   3  147.50    9.92   1
  -1  -9  -3  138.20    9.51   1
   1   9   3  145.80   10.05   1
   1   9   3  166.60   11.34   1
  -1   9  -3  150.30   10.09   1
  -1   9  -3  131.50    8.82   1
   1  -9   4  297.60   19.81   1
  -1  -9  -4  326.40   21.86   1
  -1  -9  -4  357.30   23.82   1
   1   9   4  326.20   21.91   1
   1   9   4  348.70   23.24   1
  -1   9  -4  308.40   20.49   1
   1  -9   5   78.93    5.80   1
   1  -9   5   75.90    5.53   1
  -1  -9  -5   83.24    6.13   1
   1   9   5   74.58    5.47   1
   1   9   5   74.21    5.78   1
  -1   9  -5   72.39    5.29   1
  -1   9  -5   76.37    5.55   1
   1  -9   6  132.70    9.51   1
   1  -9   6  149.30   10.42   1
  -1  -9  -6  147.00   10.30   1
  -1  -9  -6  162.00   11.30   1
   1   9   6  156.80   10.85   1
   1   9   6  147.50   10.47   1
  -1   9  -6  215.60  -14.90   1
  -1   9  -6  142.50    9.98   1
   1  -9   7  995.10   65.72   1
   1  -9   7  941.70   61.99   1
  -1  -9  -7  772.00   50.94   1
  -1  -9  -7  907.90   59.77   1
   1   9   7  905.70   59.79   1
  -1   9  -7  927.60   61.12   1
  -1   9  -7  901.80   59.31   1
   1  -9   8  215.20   14.97   1
  -1  -9  -8  203.10   14.18   1
  -1  -9  -8  217.20   15.08   1
   1   9   8  252.60   17.65   1
   1   9   8  224.90   15.59   1
  -1   9  -8  189.00   13.07   1
  -1   9  -8  203.20   14.16   1
   1  -9   9   28.92    3.11   1
   1  -9   9   27.75    4.13   1
  -1  -9  -9   31.86    3.14   1
  -1  -9  -9   38.14    4.25   1
   1  -9  10   86.57    6.86   1
  -1 -10   9   64.36    5.40   1
  -1 -10   9   55.03    5.53   1
  -1 -10   8  185.30   13.06   1
  -1 -10   8  163.60   11.99   1
   1 -10  -7   52.16    4.00   1
  -1 -10   7   67.31    6.04   1
  -1 -10   7   58.38    4.72   1
   1  10  -7   56.11    4.65   1
   1  10  -7   55.74    4.42   1
  -1 -10   6  355.40   23.83   1
  -1 -10   6  340.50   23.14   1
   1  10  -6  359.40   24.17   1
   1  10  -6  351.00   23.48   1
  -1 -10   5  281.00   19.22   1
  -1 -10   5  264.90   17.92   1
   1  10  -5  269.10   18.26   1
   1  10  -5  281.40   19.02   1
  -1 -10   4   19.36    1.90   1
  -1 -10   3  286.60   19.14   1
  -1 -10   3  305.00   20.51   1
   1  10  -3  291.20   19.44   1
   1  10  -3  318.20   21.33   1
  -1 -10   2  143.10    9.88   1
  -1 -10   2  131.40    9.12   1
   1  10  -2  153.80   10.64   1
   1  10  -2  125.40    8.62   1
  -1 -10   1  144.30    9.83   1
  -1 -10   1  141.10    9.64   1
   1  10  -1  134.50    9.17   1
   1  10  -1  155.40   10.55   1
  -1 -10   0  700.20   45.91   1
  -1 -10   0  813.50   53.32   1
   1  10   0  675.10   44.25   1
   1  10   0  811.70   53.29   1
  -1 -10  -1  799.30   52.47   1
  -1 -10  -1  687.30   45.10   1
   1  10   1  700.50   46.07   1
   1  10   1  637.90   41.87   1
  -1 -10  -2 1511.00   98.67   1
  -1 -10  -2 1651.00  107.80   1
   1  10   2 1447.00   94.57   1
   1  10   2 1637.00  106.80   1
  -1 -10  -3  240.80   16.21   1
  -1 -10  -3  210.80   14.19   1
   1  10   3  217.00   14.69   1
   1  10   3  324.70  -21.74   1
   1 -10   4   78.16    5.64   1
   1 -10   4   60.66    4.37   1
  -1 -10  -4   71.48    5.32   1
  -1 -10  -4   72.45    5.43   1
   1  10   4   77.16    5.65   1
   1  10   4   67.99    5.14   1
  -1  10  -4   79.87    5.72   1
   1 -10   5  233.80   15.77   1
   1 -10   5  222.10   15.14   1
  -1 -10  -5  238.60   16.21   1
   1  10   5  260.30   17.57   1
   1  10   5  253.60   17.37   1
  -1  10  -5  239.20   16.15   1
  -1  10  -5  240.30   16.14   1
   1 -10   6   49.62    4.33   1
  -1 -10  -6   63.89    5.09   1
  -1 -10  -6   52.60    4.36   1
   1  10   6   64.33    4.93   1
   1  10   6   70.28    5.83   1
  -1  10  -6   52.95    4.24   1
   1 -10   7  881.50   58.18   1
  -1 -11   7  184.70   13.09   1
  -1 -11   6   13.05    2.00   1
  -1 -11   5   93.84    6.96   1
  -1 -11   5   90.73    7.06   1
   1  11  -5   96.65    7.22   1
  -1 -11   4  359.00   24.23   1
   1  11  -4  388.50   26.03   1
   1  11  -4  361.80   24.12   1
  -1 -11   3  484.10   32.18   1
  -1 -11   3  456.00   30.22   1
   1  11  -3  457.90   30.38   1
   1  11  -3  445.50   29.49   1
  -1 -11   2   27.55    2.36   1
  -1 -11   2   25.33    2.39   1
   1  11  -2   25.96    2.22   1
   1  11  -2   33.07    2.82   1
  -1 -11   1  128.80    8.89   1
  -1 -11   1  135.80    9.32   1
   1  11  -1  132.00    9.03   1
   1  11  -1  117.50    8.08   1
  -1 -11   0  310.00   20.62   1
   1  11   0  315.80   20.95   1
   1  11   0  326.20   21.63   1
  -1 -11  -1  585.60   38.57   1
   1  11   1  635.20   41.77   1
   1  11   1  595.20   39.27   1
  -1 -11  -2  175.10   11.93   1
  -1 -11  -2  200.90   13.65   1
   1  11   2  140.70   -9.77   1
   1  11   2  193.90   13.13   1
  -1 -11  -3   99.12    7.08   1
   1  11   3  104.20    7.33   1
  -1 -11  -4 1046.00   68.65   1
  -1 -11  -4 1040.00   68.21   1
  -1 -11  -5  310.60   21.00   1
   2   0 -13  245.30   16.82   1
  -2   0  13  229.70   15.95   1
   2   0 -12   26.10    2.94   1
   2   0 -12   33.78   -3.13   1
  -2   0  12   19.43    3.11   1
   2   0 -11   41.69    3.62   1
  -2   0  11   39.44    3.64   1
   2   0 -10   38.13    3.29   1
   2   0 -10   38.79    3.48   1
  -2   0  10   50.89    4.42   1
  -2   0  10   41.75    3.53   1
   2   0  -9   52.54    4.07   1
   2   0  -9   48.15    3.99   1
  -2   0   9   52.53    4.13   1
  -2   0   9   54.16    4.51   1
   2   0  -8 1834.00  119.70   1
   2   0  -8 1836.00  119.90   1
  -2   0   8 1843.00  120.40   1
  -2   0   8 1785.00  116.50   1
   2   0  -7   75.01    5.39   1
  -2   0   7   62.30    4.60   1
   2   0  -6 3085.00  200.90   1
   2   0  -6 3105.00  202.20   1
  -2   0   6 2966.00  193.20   1
  -2   0   6 3037.00  197.70   1
   2   0  -5 5041.00  327.90  -1
   2   0  -5 4504.00  293.00  -1
  -2   0   5 4940.00  321.30  -1
  -2   0   5 5392.00  350.70  -1
   2   0  -4 1835.00  119.60   1
  -2   0   4 1727.00  112.50   1
   2   0  -3 9509.00  618.00   1
   2   0  -3 8685.00  564.50   1
  -2   0   3 8588.00  558.20   1
  -2   0   3 8315.00  540.50   1
   2   0  -2  782.40   51.09   1
   2   0  -2  824.90   53.88   1
  -2   0   2  851.20   55.59   1
  -2   0   2  818.80   53.48   1
   2   0  -1 3371.00  219.20   1
   2   0  -1 3004.00  195.40   1
  -2   0   1 3727.00  242.40   1
  -2   0   1 3314.00  215.50   1
   2   0   0 2348.00  152.80   1
  -2   0   0 1950.00  127.00   1
  -2   0   0 1811.00  117.90   1
   2   0   1 1932.00  125.80   1
   2   0   1 2021.00  131.60   1
  -2   0  -1 1735.00  113.00   1
  -2   0  -1 1749.00  113.90   1
   2   0   2    3.09    0.67   1
  -2   0  -2    1.31    0.60   1
   2   0   3   11.19    1.20  -1
   2   0   3    6.66    1.14  -1
  -2   0  -3   10.19    1.18  -1
  -2   0  -3    9.33    1.24  -1
   2   0   4 2829.00 -184.20   1
   2   0   4 2021.00  131.70   1
  -2   0  -4 2451.00  159.60   1
  -2   0  -4 2029.00  132.10   1
   2   0   5  145.90   10.00   1
   2   0   5  138.10    9.44   1
  -2   0  -5  145.20    9.97   1
  -2   0  -5  119.30    8.21   1
   2   0   6   76.33    5.55   1
  -2   0  -6   81.71    5.92   1
   2   0   7   83.87    6.08   1
   2   0   7   75.77    5.59   1
  -2   0  -7   82.57    6.00   1
  -2   0  -7   71.10    5.23   1
   2   0   8   51.46    4.14   1
   2   0   8   51.31    4.01   1
  -2   0  -8   48.52    3.87   1
  -2   0  -8   53.34    4.21   1
   2   0   9  134.70    9.48   1
   2   0   9  122.80    8.78   1
  -2   0  -9  126.50    8.93   1
  -2   0  -9  140.20    9.94   1
   2   0  10   38.87    3.27   1
   2   0  10   31.41    3.00   1
  -2   0 -10   37.09    3.29   1
  -2   0 -10   36.55    3.23   1
   2   0  11  747.20   49.52   1
  -2   0 -11  737.50   48.74   1
   2  -1 -13   39.69    3.56   1
  -2  -1  13   41.93    3.97   1
   2   1 -13   43.11    3.82   1
  -2   1  13   47.28    4.23   1
   2  -1 -12  172.50   12.04   1
   2  -1 -12  163.50   11.55   1
  -2  -1  12  156.30   11.15   1
  -2  -1  12  145.80   10.67   1
   2   1 -12  148.50   10.54   1
   2   1 -12  153.60   10.93   1
  -2   1  12  152.50   10.87   1
  -2   1  12  155.10   11.20   1
   2  -1 -11  135.90    9.68   1
   2  -1 -11  148.00   10.40   1
  -2  -1  11  142.30   10.28   1
  -2  -1  11  162.50   11.66   1
   2   1 -11  150.60   10.63   1
  -2   1  11  149.50   10.77   1
  -2   1  11  155.30   10.95   1
   2  -1 -10  213.00   14.58   1
   2  -1 -10  204.20   13.95   1
  -2  -1  10  193.90   13.36   1
  -2  -1  10  203.70   14.13   1
   2   1 -10  196.60   13.50   1
   2   1 -10  203.80   13.99   1
  -2   1  10  197.70   13.76   1
  -2   1  10  190.00   13.08   1
   2  -1  -9   60.22    4.65   1
   2  -1  -9   62.52    4.72   1
  -2  -1   9   54.24    4.24   1
  -2  -1   9   58.97    4.87   1
   2   1  -9   52.83    4.09   1
  -2   1   9   52.30    4.10   1
  -2   1   9   59.39    4.78   1
   2  -1  -8  216.00   14.58   1
   2  -1  -8  234.20   15.84   1
  -2  -1   8  210.00   14.23   1
  -2  -1   8  229.80   15.65   1
   2   1  -8  193.50   13.14   1
   2   1  -8  211.80   14.40   1
  -2   1   8  213.20   14.41   1
  -2   1   8  251.00   17.06   1
   2  -1  -7 4235.00  275.60   1
   2  -1  -7 3889.00  253.10   1
  -2  -1   7 5040.00 -328.10   1
  -2  -1   7 3528.00  229.70   1
   2   1  -7 3426.00  223.10   1
   2   1  -7 4675.00 -304.30   1
   2  -1  -6 3136.00  204.20   1
   2  -1  -6 2914.00  189.80   1
  -2  -1   6 3250.00  211.60   1
  -2  -1   6 3309.00  215.50   1
   2   1  -6 3327.00  216.60   1
   2   1  -6 3079.00  200.50   1
  -2   1   6 3180.00  207.10   1
  -2   1   6 2863.00  186.40   1
   2  -1  -5 1338.00   87.32   1
   2  -1  -5 1374.00   89.62   1
  -2  -1   5 1312.00   85.72   1
  -2  -1   5 1275.00   83.24   1
   2   1  -5 1270.00   82.90   1
   2   1  -5 1398.00   91.24   1
  -2   1   5 1358.00   88.59   1
  -2   1   5 1329.00   86.75   1
   2  -1  -4 2589.00  168.50  -1
  -2  -1   4 2361.00  153.70  -1
  -2  -1   4 2601.00  169.30  -1
   2   1  -4 2554.00  166.30  -1
   2   1  -4 2462.00  160.30  -1
  -2   1   4 2609.00  169.80  -1
   2  -1  -3 2546.00  165.70   1
   2  -1  -3 2503.00  162.90   1
  -2  -1   3 2623.00  170.70   1
   2   1  -3 2319.00  151.00   1
  -2   1   3 2595.00  168.90   1
  -2   1   3 2477.00  161.20   1
   2  -1  -2 4256.00  276.70   1
   2  -1  -2 3910.00  254.30   1
  -2  -1   2 4105.00  266.90   1
  -2  -1   2 3543.00  230.50   1
   2   1  -2 3727.00  242.40   1
   2   1  -2 3795.00  246.80   1
  -2   1   2 4117.00  267.70   1
  -2   1   2 3539.00  230.10   1
   2  -1  -1  323.90   21.28   1
   2  -1  -1  331.40   21.76   1
  -2  -1   1  337.10   22.22   1
  -2  -1   1  351.30   23.11   1
   2   1  -1  384.80   25.32   1
   2   1  -1  339.50   22.35   1
  -2   1   1  345.40   22.68   1
  -2   1   1  355.00   23.30   1
   2  -1   0  568.70   37.17   1
   2  -1   0  575.90   37.66   1
  -2  -1   0  623.40   40.80   1
  -2  -1   0  549.20   35.96   1
   2   1   0  587.90   38.50   1
   2   1   0  575.30   37.66   1
  -2   1   0  603.60   39.47   1
  -2   1   0  542.40   35.46   1
   2  -1   1 1927.00  125.40   1
   2  -1   1 1609.00  104.70   1
  -2  -1  -1 1940.00  126.30   1
  -2  -1  -1 2117.00  137.80   1
   2   1   1 2036.00  132.60   1
   2   1   1 1887.00  122.80   1
  -2   1  -1 1805.00  117.50   1
   2  -1   2  929.60   60.66  -1
   2  -1   2  834.50   54.47  -1
  -2  -1  -2  875.80   57.17  -1
   2   1   2  927.30   60.52  -1
  -2   1  -2  865.10   56.47  -1
  -2   1  -2  901.80   58.84  -1
   2  -1   3 1242.00   81.05   1
   2  -1   3 1010.00   65.93   1
  -2  -1  -3 1052.00   68.64   1
  -2  -1  -3 1104.00   72.08   1
   2   1   3 1103.00   72.02   1
   2   1   3  995.60   65.03   1
  -2   1  -3  977.80   63.82   1
  -2   1  -3 1179.00   76.98   1
   2  -1   4 3871.00  251.80   1
   2  -1   4 4325.00  281.40   1
  -2  -1  -4 3713.00  241.60   1
  -2  -1  -4 4221.00  274.60   1
   2   1   4 4390.00  285.60   1
   2   1   4 3924.00  255.30   1
  -2   1  -4 3739.00  243.20   1
  -2   1  -4 4797.00  312.00   1
   2  -1   5   10.06    1.30   1
   2  -1   5   15.96    1.75   1
  -2  -1  -5   10.03    1.52   1
   2   1   5    8.98    1.51   1
  -2   1  -5   11.98    1.38   1
  -2   1  -5   11.89    1.45   1
   2  -1   6  133.10    9.21   1
   2  -1   6  157.50   10.79   1
  -2  -1  -6  145.50   10.06   1
  -2  -1  -6  133.90    9.24   1
   2   1   6  162.40   11.13   1
   2   1   6  124.10    8.65   1
  -2   1  -6  142.50    9.76   1
  -2   1  -6  146.80   10.13   1
   2  -1   7  174.60   11.95   1
  -2  -1  -7  166.30   11.38   1
  -2  -1  -7  207.20   14.10   1
   2   1   7  177.30   12.15   1
   2   1   7  174.50   11.96   1
  -2   1  -7  157.60   10.80   1
  -2   1  -7  190.10   13.01   1
   2  -1   8  358.20   23.87   1
   2  -1   8  327.30   21.94   1
  -2  -1  -8  334.80   22.37   1
  -2  -1  -8  356.60   23.84   1
   2   1   8  358.60   23.94   1
   2   1   8  341.90   22.90   1
  -2   1  -8  338.60   22.66   1
  -2   1  -8  326.90   21.84   1
   2  -1   9   27.39    2.51   1
   2  -1   9   25.68    2.57   1
  -2  -1  -9   27.62    2.66   1
  -2  -1  -9   25.87    2.52   1
   2   1   9   27.93    2.74   1
   2   1   9   30.31    2.73   1
  -2   1  -9   33.34    2.96   1
  -2   1  -9   26.95    2.56   1
   2  -1  10  139.60    9.76   1
   2  -1  10  127.80    9.14   1
  -2  -1 -10  150.60   10.52   1
  -2  -1 -10  144.10   10.16   1
   2   1  10  136.10    9.70   1
   2   1  10  149.70   10.44   1
  -2   1 -10  154.10   10.74   1
  -2   1 -10  154.10   10.80   1
   2  -1  11  379.90   25.56   1
  -2  -1 -11  370.70   24.85   1
   2   1  11  372.70   25.11   1
  -2   1 -11  396.40   26.48   1
   2  -2 -13   53.57    4.48   1
  -2  -2  13   45.36    4.16   1
   2   2 -13   49.57    4.23   1
  -2   2  13   48.30    4.35   1
   2  -2 -12  644.00   42.64   1
   2  -2 -12  552.10   36.76   1
  -2  -2  12  559.40   37.45   1
  -2   2  12  590.80   39.46   1
  -2   2  12  647.70   43.01   1
   2  -2 -11  313.80   21.16   1
   2  -2 -11  271.60   18.47   1
  -2  -2  11  286.60   19.67   1
  -2  -2  11  286.80   19.48   1
   2   2 -11  291.40   19.72   1
   2   2 -11  288.40   19.64   1
  -2   2  11  304.40   20.64   1
  -2   2  11  292.30   20.00   1
   2  -2 -10  305.30   20.53   1
   2  -2 -10  308.70   20.80   1
  -2  -2  10  274.50   18.61   1
  -2  -2  10  284.30   19.39   1
   2   2 -10  279.40   18.94   1
   2   2 -10  274.40   18.56   1
  -2   2  10  296.20   20.02   1
  -2   2  10  287.70   19.58   1
   2  -2  -9   22.16    2.23   1
   2  -2  -9   20.01    2.04   1
  -2  -2   9   18.32    2.20   1
   2   2  -9   18.88    2.04   1
  -2   2   9   19.17    2.22   1
  -2   2   9   18.94    2.17   1
   2  -2  -8   71.54    5.23   1
   2  -2  -8   77.95    5.71   1
  -2  -2   8   70.88    5.32   1
  -2  -2   8   75.02    5.73   1
   2   2  -8   67.89    5.06   1
   2   2  -8   77.49    5.82   1
  -2   2   8   76.26    5.73   1
  -2   2   8   69.84    5.18   1
   2  -2  -7 1935.00  126.20   1
   2  -2  -7 1916.00  124.90   1
  -2  -2   7 2043.00  133.40   1
  -2  -2   7 1979.00  129.10   1
   2   2  -7 1961.00  127.90   1
   2   2  -7 1982.00  129.30   1
  -2   2   7 2240.00  146.10   1
  -2   2   7 1953.00  127.40   1
  -2  -2   6 1989.00  129.70   1
  -2  -2   6 2496.00  162.80   1
   2   2  -6 1920.00  125.20   1
   2   2  -6 2142.00  139.70   1
  -2   2   6 2068.00  134.80   1
  -2   2   6 1837.00  119.70   1
   2  -2  -5 1221.00   79.71   1
   2  -2  -5 1207.00   78.78   1
  -2  -2   5 1334.00   87.15   1
  -2  -2   5 1165.00   76.12   1
   2   2  -5 1212.00   79.16   1
   2   2  -5 1226.00   80.07   1
  -2   2   5 1207.00   78.75   1
  -2   2   5 1296.00   84.59   1
   2  -2  -4 4044.00  263.00   1
   2  -2  -4 4040.00  262.80   1
  -2  -2   4 4183.00  272.10   1
  -2  -2   4 3940.00  256.40   1
   2   2  -4 4491.00  292.20   1
   2   2  -4 4110.00  267.50   1
  -2   2   4 3924.00  255.30   1
  -2   2   4 4230.00  275.10   1
   2  -2  -3  822.50   53.71   1
   2  -2  -3  784.80   51.24   1
  -2  -2   3  811.30   53.09   1
  -2  -2   3  722.60   47.31   1
   2   2  -3  722.80   47.33   1
   2   2  -3  802.90   52.52   1
  -2   2   3  755.30   49.32   1
  -2   2   3  754.60   49.30   1
   2  -2  -2  151.70   10.09   1
   2  -2  -2  154.20   10.25   1
  -2  -2   2  142.10    9.57   1
   2   2  -2  154.70   10.39   1
  -2   2   2  160.40   10.65   1
  -2   2   2  148.80    9.89   1
   2  -2  -1 2560.00  166.50   1
   2  -2  -1 2382.00  154.90   1
  -2  -2   1 2542.00  165.50   1
  -2  -2   1 2395.00  155.90   1
   2   2  -1 2867.00  186.60   1
   2   2  -1 2473.00  160.90   1
  -2   2   1 2489.00  161.90   1
  -2   2   1 2391.00  155.60   1
   2  -2   0 2787.00 -181.20   1
   2  -2   0 3398.00  221.00   1
  -2  -2   0 3151.00  205.00   1
  -2  -2   0 3527.00  229.40   1
   2   2   0 3312.00  215.40   1
   2   2   0 3757.00  244.40   1
  -2   2   0 2894.00  188.20   1
  -2   2   0 3701.00  240.70   1
   2  -2   1  885.70   57.75   1
   2  -2   1  921.80   60.09   1
  -2   2  -1  876.90   57.18   1
  -2   2  -1  933.80   60.88   1
   2  -2   2 2134.00  138.90   1
   2  -2   2 1853.00  120.60   1
  -2  -2  -2 1864.00  121.40   1
   2   2   2 1833.00  119.40   1
   2   2   2 1814.00  118.10   1
  -2   2  -2 2072.00  134.90   1
  -2   2  -2 1695.00  110.40   1
   2  -2   3 1304.00   85.08   1
   2  -2   3 1010.00   65.95   1
  -2  -2  -3  997.20   65.15   1
  -2  -2  -3 1048.00   68.44   1
   2   2   3 1059.00   69.14   1
   2   2   3  973.50   63.61   1
  -2   2  -3 1138.00   74.26   1
  -2   2  -3  979.40   63.92   1
   2  -2   4  594.40   39.03   1
   2  -2   4  575.90   37.80   1
  -2  -2  -4  507.10   33.35   1
  -2  -2  -4  577.40   37.96   1
   2   2   4  515.40   33.90   1
   2   2   4  569.70   37.45   1
  -2   2  -4  524.80   34.49   1
  -2   2  -4  610.70   40.09   1
   2  -2   5  997.50   65.28   1
   2  -2   5  789.30   51.71   1
  -2   2  -5  815.30   53.39   1
  -2   2  -5 1042.00  -68.28   1
   2  -2   6 1963.00  128.00   1
   2  -2   6 2303.00  150.10   1
  -2  -2  -6 2242.00  146.20   1
  -2  -2  -6 1862.00  121.50   1
   2   2   6 1847.00  120.50   1
   2   2   6 2297.00  149.80   1
  -2   2  -6 2119.00  138.20   1
  -2   2  -6 1967.00  128.20   1
   2  -2   7 3201.00  208.50   1
   2  -2   7 3339.00  217.50   1
  -2  -2  -7 3560.00  231.90   1
  -2  -2  -7 2972.00  193.60   1
   2   2   7 3631.00  236.40   1
   2   2   7 3064.00  199.70   1
  -2   2  -7 3089.00  201.20   1
  -2   2  -7 3361.00  218.90   1
   2  -2   8  212.90   14.46   1
   2  -2   8  228.10   15.54   1
  -2  -2  -8  229.30   15.61   1
  -2  -2  -8  201.70   13.77   1
   2   2   8  218.40   14.93   1
   2   2   8  234.50   15.91   1
  -2   2  -8  219.90   14.94   1
  -2   2  -8  213.40   14.50   1
   2  -2   9  713.40   47.05   1
   2  -2   9  797.40   52.47   1
  -2  -2  -9  807.40   53.19   1
  -2  -2  -9  694.10   45.77   1
   2   2   9  688.50   45.49   1
   2   2   9  820.00   53.95   1
  -2   2  -9  769.50   50.72   1
  -2   2  -9  720.80   47.47   1
   2  -2  10   15.24    1.97   1
   2  -2  10   20.93    2.24   1
  -2  -2 -10   20.16    2.26   1
  -2  -2 -10   20.10    2.25   1
   2   2  10   21.39    2.22   1
   2   2  10   18.28    2.27   1
  -2   2 -10   22.03    2.25   1
  -2   2 -10   19.93    2.16   1
   2  -2  11  240.80   16.46   1
  -2  -2 -11  270.40   18.34   1
   2   2  11  308.10   20.90   1
  -2   2 -11  277.40   18.74   1
   2  -3 -13  170.30   12.03   1
  -2   3  13  155.60   11.21   1
   2  -3 -12   31.71    3.08   1
   2  -3 -12   37.36    3.46   1
  -2  -3  12   36.55    3.45   1
   2   3 -12   35.93    3.26   1
  -2   3  12   20.79   -2.65   1
  -2   3  12   38.37    3.68   1
   2  -3 -11  516.20   34.29   1
   2  -3 -11  514.00   34.24   1
  -2  -3  11  454.50   30.38   1
  -2  -3  11  480.10   32.19   1
   2   3 -11  489.30   32.54   1
   2   3 -11  482.50   32.20   1
  -2   3  11  539.00   35.87   1
  -2   3  11  471.10   31.62   1
   2  -3 -10  375.00   25.10   1
   2  -3 -10  449.30   29.87   1
  -2  -3  10  405.80   27.29   1
  -2  -3  10  363.60   24.39   1
   2   3 -10  382.50   25.56   1
   2   3 -10  433.70   28.98   1
  -2   3  10  429.40   28.67   1
  -2   3  10  420.60   28.22   1
   2  -3  -9   28.03    2.59   1
   2  -3  -9   28.51    2.58   1
  -2  -3   9   27.82    2.60   1
  -2  -3   9   34.59    3.19   1
   2   3  -9   24.64    2.32   1
   2   3  -9   28.21    2.65   1
  -2   3   9   31.84    2.85   1
  -2   3   9   33.24    3.11   1
   2  -3  -8  190.80   13.00   1
   2  -3  -8  204.30   13.80   1
  -2  -3   8  194.20   13.38   1
  -2  -3   8  186.00   12.75   1
   2   3  -8  208.30   14.20   1
   2   3  -8  193.90   13.21   1
  -2   3   8  200.10   13.70   1
  -2   3   8  190.70   12.98   1
   2  -3  -7  402.70   26.69   1
   2  -3  -7  434.40   28.70   1
  -2  -3   7  396.50   26.33   1
  -2  -3   7  470.40   31.37   1
   2   3  -7  381.90   25.36   1
   2   3  -7  402.10   26.75   1
  -2   3   7  378.00   25.05   1
  -2   3   7  451.40   29.94   1
   2  -3  -6 1494.00   97.49   1
   2  -3  -6 1512.00   98.62   1
  -2  -3   6 1328.00   86.76   1
   2   3  -6 1343.00   87.76   1
  -2   3   6 1499.00   97.86   1
  -2   3   6 1482.00   96.69   1
   2  -3  -5 1837.00  119.70   1
  -2  -3   5 1996.00  130.20   1
  -2  -3   5 2077.00  135.40   1
   2   3  -5 2049.00  133.60   1
   2   3  -5 2178.00  142.00   1
  -2   3   5 1830.00  119.30   1
   2  -3  -4 7883.00  512.40   1
  -2  -3   4 8649.00  562.30   1
  -2  -3   4 8164.00  530.80   1
   2   3  -4 8290.00  538.90   1
   2   3  -4 9754.00  634.10   1
  -2   3   4 9710.00  631.20   1
  -2   3   4 8213.00  533.80   1
   2  -3  -3  233.90   15.44   1
   2  -3  -3  244.30   16.09   1
  -2  -3   3  211.60   14.18   1
  -2  -3   3  233.30   15.58   1
   2   3  -3  217.90   14.56   1
   2   3  -3  213.60   14.33   1
  -2   3   3  224.10   14.79   1
  -2   3   3  215.00   14.21   1
   2  -3  -2 3551.00  230.90   1
   2  -3  -2 3566.00  231.90   1
  -2  -3   2 3456.00  224.90   1
   2   3  -2 3017.00  196.30   1
   2   3  -2 3344.00  217.60   1
  -2   3   2 4143.00  269.40   1
  -2   3   2 3562.00  231.60   1
   2  -3  -1 5999.00  389.90   1
   2  -3  -1 7758.00  504.20   1
  -2  -3   1 6426.00  417.80   1
   2   3  -1 7295.00  474.20   1
  -2   3   1 6752.00  438.80   1
  -2   3   1 6895.00  448.10   1
   2  -3   0 2722.00  177.00   1
   2  -3   0 3501.00  227.60   1
  -2  -3   0 3064.00  199.40   1
   2   3   0 3138.00  204.20   1
  -2   3   0 3528.00  229.40   1
  -2   3   0 2854.00  185.60   1
   2  -3   1 4092.00  266.00   1
   2  -3   1 4160.00  270.50   1
  -2  -3  -1 4314.00  280.60   1
  -2  -3  -1 3779.00  245.80   1
   2   3   1 4152.00  270.10   1
   2   3   1 3804.00  247.40   1
  -2   3  -1 3856.00  250.70   1
  -2   3  -1 4171.00  271.20   1
   2  -3   2  477.90   31.33   1
   2  -3   2  375.60   24.66   1
  -2  -3  -2  453.40   29.87   1
  -2  -3  -2  384.20   25.31   1
   2   3   2  405.30   26.71   1
   2   3   2  366.20   24.12   1
  -2   3  -2  441.00   28.94   1
  -2   3  -2  365.20   23.97   1
   2  -3   313530.00  879.10   1
  -2  -3  -311730.00  762.60   1
  -2  -3  -311340.00  737.10   1
   2   3   312130.00  788.30   1
   2   3   311820.00  768.20   1
  -2   3  -317430.00-1133.00   1
   2  -3   4 8782.00  570.90   1
   2  -3   4 8008.00  520.60   1
  -2  -3  -4 7460.00  485.00   1
  -2  -3  -4 8673.00  563.90   1
   2   3   4 7742.00  503.40   1
   2   3   4 8229.00  535.00   1
  -2   3  -4 9913.00  644.40   1
  -2   3  -4 7523.00  489.10   1
   2  -3   5  398.10   26.34   1
   2  -3   5  338.80   22.47   1
  -2  -3  -5  329.30   21.86   1
  -2  -3  -5  401.60   26.66   1
   2   3   5  425.90   28.21   1
   2   3   5  336.60   22.38   1
  -2   3  -5  329.00   21.81   1
  -2   3  -5  525.50  -34.79   1
   2  -3   6  314.90   20.99   1
   2  -3   6  320.10   21.37   1
  -2  -3  -6  269.20   18.02   1
  -2  -3  -6  332.70   22.24   1
   2   3   6  354.70   23.65   1
   2   3   6  326.00   21.85   1
  -2   3  -6  306.20   20.44   1
  -2   3  -6  310.60   20.70   1
   2  -3   7  963.40   63.16   1
   2  -3   7  982.60   64.35   1
  -2  -3  -7  927.80   60.84   1
  -2  -3  -7 1138.00   74.61   1
   2   3   7 1173.00   76.83   1
   2   3   7  956.70   62.76   1
  -2   3  -7  934.10   61.24   1
  -2   3  -7  987.10   64.71   1
   2  -3   8 1663.00  108.70   1
   2  -3   8 1738.00  113.50   1
  -2  -3  -8 1921.00  125.50   1
  -2  -3  -8 1609.00  105.10   1
   2   3   8 1635.00  106.90   1
   2   3   8 1914.00  125.00   1
  -2   3  -8 1692.00  110.60   1
  -2   3  -8 1714.00  112.00   1
   2  -3   9  901.90   59.31   1
   2  -3   9  893.10   58.67   1
  -2   3  -9  882.40   58.00   1
  -2   3  -9  896.00   58.87   1
   2  -3  10  490.30   32.57   1
   2  -3  10  482.10   32.11   1
  -2  -3 -10  620.10   41.12   1
  -2  -3 -10  465.70   30.95   1
   2   3  10  509.10   33.83   1
   2   3  10  460.30   30.74   1
  -2   3 -10  475.10   31.56   1
  -2   3 -10  516.90   34.36   1
   2  -3  11  236.70   16.21   1
  -2  -3 -11  223.20   15.21   1
   2   3  11  240.90   16.51   1
  -2   3 -11  231.00   15.73   1
   2  -4 -13   73.63    5.82  -1
   2  -4 -12 1231.00   80.94  -1
   2  -4 -12 1415.00   92.77  -1
  -2  -4  12 1324.00   86.90  -1
   2   4 -12 1313.00   86.10  -1
  -2   4  12 1346.00   88.60  -1
  -2   4  12 1383.00   90.85  -1
   2  -4 -11  425.80   28.53   1
   2  -4 -11  504.40   33.57   1
  -2  -4  11  448.10   29.94   1
  -2  -4  11  427.00   28.73   1
   2   4 -11  495.30   32.92   1
   2   4 -11  430.20   28.83   1
  -2   4  11  553.10   36.83   1
  -2   4  11  427.30   28.81   1
   2  -4 -10  338.80   22.74   1
   2  -4 -10  309.90   20.92   1
  -2  -4  10  282.30   19.16   1
  -2  -4  10  277.30   19.00   1
   2   4 -10  300.80   20.39   1
   2   4 -10  309.40   20.82   1
  -2   4  10  286.70   19.56   1
  -2   4  10  292.20   19.79   1
   2  -4  -9  943.00   61.90   1
   2  -4  -9  918.30   60.28   1
  -2  -4   9  881.80   58.01   1
  -2  -4   9  867.40   57.19   1
   2   4  -9  851.40   56.04   1
   2   4  -9  835.70   54.96   1
  -2   4   9  891.70   58.69   1
  -2   4   9  929.30   61.06   1
   2  -4  -8  296.70   19.82   1
   2  -4  -8  299.30   20.05   1
  -2  -4   8  280.30   18.99   1
  -2  -4   8  283.70   19.10   1
   2   4  -8  309.00   20.77   1
   2   4  -8  280.10   18.79   1
  -2   4   8  300.00   20.10   1
  -2   4   8  283.40   19.14   1
   2  -4  -7  110.70    7.70   1
   2  -4  -7   94.53    6.73   1
  -2  -4   7   98.12    7.01   1
  -2  -4   7   86.78    6.37   1
   2   4  -7  102.40    7.34   1
   2   4  -7  107.30    7.55   1
  -2   4   7  101.00    7.23   1
  -2   4   7  100.50    7.08   1
   2  -4  -6 3890.00  253.10   1
   2  -4  -6 4009.00  260.80   1
  -2  -4   6 3908.00  254.40   1
  -2  -4   6 3785.00  246.50   1
   2   4  -6 3723.00  242.40   1
   2   4  -6 3646.00  237.40   1
  -2   4   6 3863.00  251.40   1
  -2   4   6 4356.00  283.40   1
   2  -4  -5 4284.00 -278.70   1
   2  -4  -5 5418.00  352.30   1
  -2  -4   5 5329.00  346.70   1
  -2  -4   5 5455.00  354.80   1
   2   4  -5 5503.00  358.00   1
   2   4  -5 5145.00  334.70   1
  -2   4   5 4429.00  288.10   1
  -2   4   5 5712.00  371.40   1
   2  -4  -4  153.70   10.27   1
   2  -4  -4  147.20    9.82   1
  -2  -4   4  147.00   10.04   1
  -2  -4   4  153.70   10.49   1
   2   4  -4  142.30    9.72   1
   2   4  -4  161.40   11.02   1
  -2   4   4  149.70   10.03   1
  -2   4   4  149.90   10.00   1
   2  -4  -3 8175.00  531.40   1
   2  -4  -3 6540.00  425.10   1
  -2  -4   3 7895.00  513.30   1
  -2  -4   3 7764.00  504.80   1
   2   4  -3 7247.00  471.20   1
   2   4  -3 8510.00  553.30   1
  -2   4   3 7395.00  480.70   1
  -2   4   3 7387.00  480.20   1
   2  -4  -2  611.40   39.88   1
   2  -4  -2  489.10   31.94   1
  -2  -4   2  571.90   37.56   1
  -2  -4   2  614.90   40.40   1
   2   4  -2  640.80   42.04   1
   2   4  -2  615.50   40.44   1
  -2   4   2  602.60   39.31   1
  -2   4   2  583.00   38.04   1
   2  -4  -1 3075.00 -199.90   1
  -2  -4   1 4254.00  276.70   1
  -2  -4   1 4142.00  269.40   1
   2   4  -1 4140.00  269.30   1
   2   4  -1 5393.00 -350.90   1
  -2   4   1 3366.00  218.90   1
   2  -4   0 1473.00   95.84   1
   2  -4   0 1442.00   93.84   1
  -2  -4   0 1374.00   89.63   1
  -2  -4   0 1280.00   83.51   1
   2   4   0 1333.00   87.00   1
   2   4   0 1275.00   83.21   1
  -2   4   0 1323.00   86.12   1
  -2   4   0 1526.00   99.34   1
   2  -4   1 3293.00  214.20   1
   2  -4   1 2858.00  185.90   1
  -2  -4  -1 2733.00  177.90   1
  -2  -4  -1 3225.00  209.90   1
   2   4   1 3218.00  209.50   1
   2   4   1 2709.00  176.30   1
  -2   4  -1 3201.00  208.20   1
  -2   4  -1 2668.00  173.50   1
   2  -4   2  224.60   14.85   1
   2  -4   2  295.40   19.49   1
  -2  -4  -2  250.80   16.72   1
  -2  -4  -2  224.10   14.94   1
   2   4   2  186.60  -12.52   1
   2   4   2  227.60   15.23   1
  -2   4  -2  222.90   14.72   1
  -2   4  -2  274.40   18.11   1
   2  -4   3 7292.00  474.10   1
  -2  -4  -3 6776.00  440.60   1
  -2  -4  -3 6786.00  441.30   1
   2   4   3 5194.00 -337.80   1
  -2   4  -3 6731.00  437.60   1
   2  -4   4  425.80   28.06   1
   2  -4   4  487.20   32.02   1
  -2  -4  -4  466.60   30.80   1
  -2  -4  -4  436.50   28.81   1
   2   4   4  414.00   27.40   1
   2   4   4  461.50   30.46   1
  -2   4  -4  465.30   30.62   1
  -2   4  -4  422.80   27.83   1
   2  -4   5 1098.00   71.75   1
   2  -4   5 1174.00   76.68   1
  -2  -4  -5 1039.00   68.03   1
  -2  -4  -5 1248.00   81.61   1
   2   4   5 1084.00   70.97   1
   2   4   5 1289.00   84.30   1
  -2   4  -5 1082.00   70.74   1
  -2   4  -5 1144.00   74.80   1
   2  -4   6  238.20   16.09   1
   2  -4   6  197.40   13.40   1
  -2  -4  -6  216.30   14.70   1
  -2  -4  -6  180.70   12.29   1
   2   4   6  307.60  -20.85   1
   2   4   6  178.00   12.16   1
  -2   4  -6  254.00  -17.23   1
  -2   4  -6  196.90   13.31   1
   2  -4   7   46.82    3.61   1
   2  -4   7   44.18    3.59   1
  -2   4  -7   44.86    3.57   1
  -2   4  -7   50.25    3.89   1
   2  -4   8  247.50   16.71   1
   2  -4   8  245.30   16.64   1
  -2  -4  -8  299.70   20.21   1
  -2  -4  -8  233.80   15.80   1
   2   4   8  274.50   18.53   1
   2   4   8  244.60   16.63   1
  -2   4  -8  258.90   17.52   1
  -2   4  -8  240.60   16.28   1
   2  -4   9  223.40   15.19   1
   2  -4   9  227.00   15.50   1
  -2  -4  -9  213.90   14.60   1
  -2  -4  -9  295.20   20.06   1
   2   4   9  241.80   16.51   1
  -2   4  -9  226.40   15.43   1
  -2   4  -9  221.20   15.05   1
   2  -4  10  827.30   54.55  -1
   2  -4  10  903.50   59.38  -1
  -2  -4 -10  913.10   60.15  -1
  -2  -4 -10  795.50   52.41  -1
   2   4  10  931.60   61.24  -1
   2   4  10  821.10   54.15  -1
  -2   4 -10  892.60   58.73  -1
  -2   4 -10  905.40   59.60  -1
   2  -4  11   93.64    7.00  -1
  -2  -4 -11   94.46    7.01  -1
   2   4  11   97.84    7.31  -1
  -2   4 -11   99.15    7.22  -1
   2  -5 -13  140.00   10.21   1
   2  -5 -12    0.30    1.52   1
   2  -5 -12   -0.28    1.10   1
  -2  -5  12    2.25    1.34   1
   2   5 -12    2.18    1.44   1
  -2   5  12    2.13    1.55   1
  -2   5  12    0.24    1.22   1
   2  -5 -11   10.48    1.72   1
   2  -5 -11   15.79    2.03   1
  -2  -5  11   11.24    1.82   1
  -2  -5  11   13.82    2.18   1
   2   5 -11   12.70    1.90   1
   2   5 -11   13.73    1.83   1
  -2   5  11   12.41    2.10   1
  -2   5  11   13.75    2.25   1
   2  -5 -10  655.00   43.33   1
   2  -5 -10  600.80   39.80   1
  -2  -5  10  576.90   38.38   1
  -2  -5  10  564.00   37.41   1
   2   5 -10  593.40   39.24   1
   2   5 -10  582.70   38.67   1
  -2   5  10  653.00   43.28   1
  -2   5  10  610.10   40.58   1
   2  -5  -9  183.50   12.63  -1
   2  -5  -9  220.70   15.01  -1
  -2  -5   9  175.90   12.14  -1
   2   5  -9  184.40   12.63  -1
   2   5  -9  188.40   13.05  -1
  -2   5   9  216.60   14.80  -1
  -2   5   9  184.40   12.82  -1
   2  -5  -8  428.10   28.41   1
  -2  -5   8  417.40   27.91   1
   2   5  -8  412.70   27.42   1
   2   5  -8  439.70   29.29   1
  -2   5   8  453.00   30.14   1
   2  -5  -7  730.80   47.98   1
   2  -5  -7  796.70   52.24   1
  -2  -5   7  660.80   43.62   1
  -2  -5   7  664.10   43.73   1
   2   5  -7  708.50   46.60   1
   2   5  -7  691.30   45.57   1
  -2   5   7  703.40   46.27   1
  -2   5   7  807.00   52.95   1
   2  -5  -6 2440.00  158.90   1
  -2  -5   6 2031.00  132.60   1
  -2  -5   6 2145.00  139.90   1
   2   5  -6 2423.00  158.00   1
   2   5  -6 2262.00  147.40   1
  -2   5   6 2461.00  160.30   1
  -2   5   6 2494.00  162.50   1
   2  -5  -5 4203.00  273.40   1
   2  -5  -5 4458.00  290.00   1
  -2  -5   5 3287.00 -214.00   1
  -2   5   5 4402.00  286.30   1
  -2   5   5 5384.00  350.30   1
   2  -5  -4 4935.00  320.90   1
   2  -5  -4 5166.00  335.90   1
  -2  -5   4 5326.00  346.50   1
  -2  -5   4 5817.00  378.40   1
   2   5  -4 5469.00  355.80   1
   2   5  -4 5039.00  327.80   1
  -2   5   4 5173.00  336.40   1
  -2   5   4 5870.00  381.70   1
   2  -5  -3 1795.00  116.80   1
  -2  -5   3 1858.00  121.20   1
  -2  -5   3 1859.00  121.20   1
   2   5  -3 1883.00  122.80   1
   2   5  -3 1857.00  121.10   1
  -2   5   3 1806.00  117.50   1
  -2   5   3 1846.00  120.20   1
   2  -5  -2   14.91    1.04   1
   2  -5  -2    9.88   -0.71   1
  -2  -5   2   17.04    1.75   1
  -2  -5   2   14.61    1.48   1
   2   5  -2   19.88    1.90   1
   2   5  -2   16.11    1.59   1
  -2   5   2   17.17    1.20   1
  -2   5   2   14.30    1.01   1
  -2  -5   1  158.50   10.73   1
  -2  -5   1  152.80   10.39   1
   2   5  -1  185.10   12.47   1
   2   5  -1  147.90   10.05   1
  -2   5   1  171.60   11.27   1
  -2   5   1  163.60   10.75   1
   2  -5   0 3504.00  228.00   1
   2  -5   0 2925.00  190.30   1
  -2  -5   0 3023.00  196.80   1
   2   5   0 3468.00  225.70   1
   2   5   0 3374.00  219.60   1
  -2   5   0 3612.00  235.00   1
   2  -5   1 2356.00  153.30   1
   2  -5   1 2021.00  131.50   1
   2   5   1 2112.00  137.60   1
   2   5   1 1696.00  110.50   1
  -2   5  -1 1969.00  128.10   1
  -2   5  -1 1826.00  118.80   1
   2  -5   2 2637.00  171.50   1
   2  -5   2 2756.00  179.30   1
  -2  -5  -2 2948.00  191.90   1
  -2  -5  -2 2609.00  169.90   1
   2   5   2 2478.00  161.40   1
   2   5   2 2969.00  193.40   1
  -2   5  -2 2570.00  167.20   1
  -2   5  -2 2800.00  182.20   1
   2  -5   3 9942.00  646.20   1
  -2  -5  -310260.00  666.70   1
  -2  -5  -3 9691.00  630.00   1
   2   5   311240.00  730.50   1
   2   5   3 9544.00  620.40   1
  -2   5  -3 7897.00 -513.30   1
   2  -5   4  370.70   24.47   1
   2  -5   4  345.70   22.86   1
  -2  -5  -4  326.40   21.82   1
   2   5   4  353.10   23.55   1
  -2   5  -4  351.80   23.26   1
  -2   5  -4  359.60   23.74   1
   2  -5   5  114.20    7.89   1
   2  -5   5  101.20    7.09   1
  -2  -5  -5  122.70    8.58   1
  -2  -5  -5  109.80    7.70   1
   2   5   5  127.30    8.86   1
   2   5   5  103.30    7.33   1
  -2   5  -5  111.00    7.71   1
  -2   5  -5  106.60    7.40   1
   2  -5   6  301.00   20.13   1
   2  -5   6  270.10   18.05   1
  -2  -5  -6  324.80   21.77   1
  -2  -5  -6  265.30   17.81   1
   2   5   6  269.90   18.19   1
   2   5   6  324.70   21.76   1
  -2   5  -6  277.20   18.55   1
  -2   5  -6  272.70   18.24   1
   2  -5   7  243.00   16.45  -1
   2  -5   7  249.80   16.80  -1
  -2  -5  -7  287.00   19.38  -1
  -2  -5  -7  241.60   16.33  -1
   2   5   7  298.80   20.13  -1
   2   5   7  227.70   15.51  -1
  -2   5  -7  252.30   16.98  -1
  -2   5  -7  247.20   16.67  -1
   2  -5   8  605.70   40.06   1
   2  -5   8  656.10   43.26   1
  -2  -5  -8  622.30   41.12   1
  -2  -5  -8  740.50   48.88   1
   2   5   8  727.50   47.96   1
   2   5   8  605.60   40.10   1
  -2   5  -8  650.70   42.91   1
  -2   5  -8  651.20   43.00   1
   2  -5   9  218.70   15.02   1
   2  -5   9  191.70   13.23   1
  -2  -5  -9  201.90   13.82   1
  -2  -5  -9  245.90   16.81   1
   2   5   9  241.00   16.46   1
   2   5   9  207.30   14.32   1
  -2   5  -9  208.50   14.27   1
  -2   5  -9  203.00   13.96   1
   2  -5  10  374.70   25.12   1
   2  -5  10  369.00   24.82   1
  -2   5 -10  377.70   25.31   1
  -2   5 -10  483.90   32.47   1
   2  -5  11  657.80   43.62   1
  -2   5 -11  655.50   43.36   1
   2  -6 -13   75.80    5.88   1
  -2   6  13   78.57    6.51   1
   2  -6 -12  727.80   48.16   1
   2  -6 -12  787.10   52.20   1
   2  -6 -11   82.84    6.53   1
   2  -6 -11   85.68    6.44   1
  -2  -6  11   84.15    6.38   1
   2   6 -11   88.11    6.54   1
  -2   6  11   96.69    7.64   1
  -2   6  11   81.67    6.32   1
   2  -6 -10  246.80   16.88   1
  -2  -6  10  238.50   16.32   1
  -2  -6  10  235.30   16.32   1
   2   6 -10  244.80   16.62   1
   2   6 -10  280.90   19.26   1
  -2   6  10  263.50   18.18   1
  -2   6  10  246.90   16.93   1
   2  -6  -9  712.50   47.01   1
  -2  -6   9  740.20   48.97   1
  -2  -6   9  705.30   46.56   1
   2   6  -9  673.70   44.44   1
   2   6  -9  801.30   52.84   1
  -2   6   9  807.70   53.32   1
  -2   6   9  782.90   51.59   1
   2  -6  -8  744.40   48.93   1
  -2  -6   8  689.00   45.59   1
  -2  -6   8  685.70   45.24   1
   2   6  -8  649.80   42.94   1
   2   6  -8  668.40   44.07   1
  -2   6   8  627.30   41.40   1
   2  -6  -7  663.80   43.62   1
   2  -6  -7  749.50   49.19   1
  -2  -6   7  641.40   42.32   1
  -2  -6   7  636.60   42.09   1
   2   6  -7  639.60   42.16   1
   2   6  -7  651.00   42.96   1
  -2   6   7  809.40   53.17   1
  -2   6   7  700.40   46.11   1
   2  -6  -6  148.70   10.09   1
  -2  -6   6  150.10   10.36   1
  -2  -6   6  150.70   10.46   1
   2   6  -6  139.10    9.61   1
   2   6  -6  149.80   10.38   1
  -2   6   6  166.30   11.29   1
   2  -6  -5  993.00   64.83   1
   2  -6  -5  925.90   60.44   1
  -2  -6   5  926.00   60.71   1
  -2  -6   5  987.40   64.83   1
   2   6  -5  928.80   60.96   1
   2   6  -5  847.60   55.59   1
  -2   6   5  977.50   63.82   1
  -2   6   5  941.30   61.50   1
   2  -6  -4  820.60   53.53   1
   2  -6  -4  764.70   49.87   1
  -2  -6   4  873.30   57.27   1
  -2  -6   4  740.20   48.65   1
   2   6  -4  746.60   49.04   1
   2   6  -4  804.80   52.85   1
  -2   6   4  695.60   45.42   1
  -2   6   4  767.30   50.06   1
  -2  -6   3  472.90   31.26   1
  -2  -6   3  449.30   29.68   1
   2   6  -3  472.60   31.27   1
   2   6  -3  492.90   32.55   1
  -2  -6   2  891.60   58.43   1
  -2  -6   2  861.30   56.40   1
   2   6  -2  821.00   53.82   1
   2   6  -2  934.20   61.17   1
  -2  -6   1 1965.00  128.10   1
  -2  -6   1 1880.00  122.60   1
   2   6  -1 1926.00  125.50   1
   2   6  -1 1958.00  127.60   1
  -2  -6   0  189.50   12.75   1
  -2  -6   0  189.00   12.71   1
   2   6   0  178.20   12.06   1
   2   6   0  179.70   12.09   1
   2  -6   1   89.40    5.95   1
  -2  -6  -1   91.40    6.44   1
  -2  -6  -1   76.03    5.38   1
   2   6   1   75.22    5.31   1
   2   6   1   83.37    5.98   1
  -2   6  -1   73.67    4.98   1
  -2   6  -1   86.73    5.79   1
   2  -6   2  649.60   42.44   1
   2  -6   2  578.70   37.83   1
  -2  -6  -2  918.10  -60.32   1
  -2  -6  -2  579.10   38.05   1
   2   6   2  657.50   43.27   1
   2   6   2  558.10   36.65   1
  -2   6  -2  641.60   41.92   1
  -2   6  -2  576.40   37.67   1
   2  -6   3  382.20   25.14   1
   2  -6   3  397.80   26.15   1
  -2  -6  -3  438.10   28.93   1
  -2  -6  -3  452.90   29.94   1
   2   6   3  446.00   29.54   1
   2   6   3  397.30   26.25   1
  -2   6  -3  366.30   24.12   1
  -2   6  -3  385.60   25.34   1
   2  -6   4 1573.00  102.60   1
   2  -6   4 1772.00  115.60   1
  -2  -6  -4 1698.00  110.80   1
  -2  -6  -4 1632.00  106.60   1
   2   6   4 1659.00  108.30   1
   2   6   4 1618.00  105.70   1
  -2   6  -4 1619.00  105.60   1
  -2   6  -4 1486.00   96.90   1
   2  -6   5  245.00   16.37   1
   2  -6   5  244.50   16.38   1
  -2  -6  -5  244.20   16.48   1
  -2  -6  -5  289.30   19.45   1
   2   6   5  258.60   17.49   1
   2   6   5  267.10   17.94   1
  -2   6  -5  248.00   16.60   1
  -2   6  -5  233.40   15.62   1
   2  -6   6 1612.00  105.20   1
   2  -6   6 1559.00  101.90   1
  -2  -6  -6 1581.00  103.40   1
  -2  -6  -6 1942.00  126.80   1
   2   6   6 1621.00  106.00   1
   2   6   6 2165.00 -141.40   1
  -2   6  -6 1649.00  107.70   1
  -2   6  -6 1709.00  111.60   1
   2  -6   7  170.40   11.80   1
   2  -6   7  226.10  -15.49   1
  -2  -6  -7  159.00   11.01   1
  -2  -6  -7  187.60   12.98   1
   2   6   7  197.10   13.54   1
   2   6   7  153.70   10.79   1
  -2   6  -7  171.70   11.83   1
  -2   6  -7  164.10   11.29   1
   2  -6   8  204.70   13.97   1
   2  -6   8  214.70   14.77   1
  -2  -6  -8  197.60   13.56   1
  -2  -6  -8  241.00   16.49   1
   2   6   8  235.20   16.05   1
   2   6   8  195.20   13.51   1
  -2   6  -8  199.30   13.64   1
  -2   6  -8  209.60   14.38   1
   2  -6   9  100.30    7.26   1
  -2  -6  -9  104.70    7.69   1
  -2  -6  -9   94.52    6.92   1
   2   6   9   93.45    7.03   1
   2   6   9  154.50  -11.08   1
   2  -6  10  414.20   27.77   1
  -2  -6 -10  418.10   27.96   1
   2   6  10  426.70   28.67   1
  -2   6 -10  463.00   30.98   1
  -2   6 -10  416.00   27.77   1
   2  -6  11   70.14    5.66   1
   2  -7 -12   32.38    3.33   1
   2  -7 -11  109.50    8.51   1
   2  -7 -11   97.55    7.23   1
  -2  -7  11  101.40    7.58   1
   2   7 -11  107.30    7.83   1
  -2  -7  10  382.00   25.68  -1
  -2  -7  10  386.70   26.20  -1
   2   7 -10  346.80   23.45  -1
   2   7 -10  398.60   26.63  -1
   2  -7  -9   23.96    2.38   1
   2  -7  -9   21.60    2.13   1
  -2  -7   9   26.37    2.76   1
   2   7  -9   22.60    2.22   1
  -2   7   9   21.27    2.23   1
  -2   7   9   24.35    2.54   1
   2  -7  -8  164.70   11.25   1
  -2  -7   8  182.40   12.75   1
  -2  -7   8  174.90   12.31   1
   2   7  -8  163.30   11.39   1
   2   7  -8  173.90   11.99   1
  -2   7   8  198.30   13.67   1
  -2   7   8  174.30   11.96   1
   2  -7  -7  229.60   15.46  -1
   2  -7  -7  217.10   14.56  -1
  -2  -7   7  235.20   16.07  -1
   2   7  -7  208.60   14.20  -1
   2   7  -7  232.10   15.81  -1
  -2   7   7  251.60   16.86  -1
  -2   7   7  254.50   17.18  -1
   2  -7  -6  195.10   13.07   1
  -2  -7   6  200.70   13.67   1
   2   7  -6  212.00   14.38   1
   2   7  -6  195.60   13.40   1
  -2   7   6  196.40   13.21   1
  -2   7   6  202.90   13.58   1
   2  -7  -5  150.30    9.97   1
   2  -7  -5  156.70   10.43   1
  -2  -7   5  165.70   11.37   1
  -2  -7   5  164.90   11.46   1
   2   7  -5  162.60   11.13   1
   2   7  -5  169.50   11.67   1
  -2   7   5  141.70    9.45   1
  -2   7   5  159.70   10.67   1
  -2  -7   4  199.20   13.60   1
  -2  -7   4  160.70   10.98   1
   2   7  -4  202.60   13.90   1
   2   7  -4  158.80   10.87   1
  -2  -7   3  157.70   10.89   1
  -2  -7   3  139.20    9.57   1
   2   7  -3  144.30    9.97   1
   2   7  -3  141.10    9.77   1
  -2  -7   2  279.90   18.76   1
  -2  -7   2  281.90   18.81   1
   2   7  -2  294.80   19.68   1
   2   7  -2  297.20   19.95   1
  -2  -7   1   56.62    4.27   1
  -2  -7   1   50.08    3.77   1
   2   7  -1   66.90    5.10   1
   2   7  -1   55.90    4.19   1
  -2  -7   0  973.60   63.71   1
  -2  -7   0  919.30   60.19   1
   2   7   0  965.00   63.20   1
   2   7   0  995.40   65.13   1
  -2  -7  -1  423.20   28.00   1
  -2  -7  -1  362.50   24.02   1
   2   7   1  370.20   24.47   1
   2   7   1  392.80   26.07   1
   2  -7   2 2241.00  145.90   1
   2  -7   2 1895.00  123.40   1
  -2  -7  -2 2125.00  138.60   1
  -2  -7  -2 1792.00  116.90   1
   2   7   2 2121.00  138.40   1
   2   7   2 1785.00  116.40   1
  -2   7  -2 1917.00  124.80   1
  -2   7  -2 1999.00  130.20   1
   2  -7   3 1095.00   71.48   1
   2  -7   3 1152.00   75.16   1
  -2  -7  -3 1157.00   75.70   1
   2   7   3 1109.00   72.51   1
  -2   7  -3 1186.00   77.41   1
  -2   7  -3 1108.00   72.26   1
   2  -7   4   93.77    6.49   1
   2  -7   4   83.42    5.87   1
  -2  -7  -4   89.46    6.43   1
  -2  -7  -4  100.80    7.21   1
   2   7   4   99.50    7.04   1
   2   7   4   92.94    6.78   1
  -2   7  -4   86.58    6.04   1
  -2   7  -4   93.48    6.51   1
   2  -7   5  741.00   48.67  -1
   2  -7   5  773.00   50.72  -1
  -2  -7  -5  846.00   55.64  -1
  -2  -7  -5  774.20   50.92  -1
   2   7   5  788.50   51.93  -1
   2   7   5  911.70   59.87  -1
  -2   7  -5  683.20   44.99  -1
   2  -7   6  412.70   27.43   1
   2  -7   6  417.40   27.69   1
  -2   7  -6  429.60   28.54   1
  -2   7  -6  401.20   26.61   1
   2  -7   7  608.00   40.28   1
  -2  -7  -7  739.50   48.83   1
  -2  -7  -7  669.40   44.21   1
   2   7   7  709.60   46.94   1
   2   7   7  774.60   51.05   1
  -2   7  -7  665.40   43.93   1
  -2   7  -7  626.60   41.31   1
   2  -7   8   95.87    7.06  -1
   2  -7   8   96.07    6.97  -1
  -2  -7  -8  102.20    7.59  -1
   2   7   8   97.75    7.14  -1
  -2   7  -8   91.80    6.71  -1
  -2   7  -8  105.60    7.68  -1
   2  -7   9  120.30    8.62   1
   2  -7   9  108.30    7.92   1
  -2  -7  -9  122.80    8.93   1
  -2  -7  -9  110.60    8.08   1
   2   7   9  124.10    8.92   1
   2   7   9  115.00    8.50   1
  -2   7  -9  107.70    7.73   1
  -2   7  -9  116.50    8.51   1
  -2  -7 -10   15.00    2.01   1
   2  -8 -10  411.50   27.46   1
  -2  -8  10  440.80   29.55   1
   2  -8  -9  234.60   16.09   1
   2  -8  -9  210.50   14.31   1
  -2  -8   9  237.50   16.55   1
  -2  -8   9  228.40   15.69   1
   2   8  -9  224.50   15.54   1
   2   8  -9  231.50   15.78   1
  -2   8   9  252.90   17.48   1
  -2   8   9  242.30   16.61   1
   2  -8  -8  310.60   20.83   1
   2  -8  -8  270.40   18.06   1
  -2  -8   8  309.50   21.06   1
  -2  -8   8  303.40   20.47   1
   2   8  -8  311.60   21.05   1
   2   8  -8  306.80   20.62   1
  -2   8   8  298.30   19.96   1
  -2   8   8  333.40   22.45   1
   2  -8  -7   82.50    5.88   1
  -2  -8   7   85.04    6.46   1
  -2  -8   7   81.88    6.09   1
   2   8  -7   74.63    5.54   1
   2   8  -7  106.30    7.96   1
  -2   8   7   72.48    5.21   1
  -2   8   7   80.26    5.81   1
   2  -8  -6  110.80    7.45   1
   2  -8  -6  122.70    8.28   1
  -2  -8   6  133.60    9.57   1
  -2  -8   6  122.80    8.67   1
   2   8  -6  133.40    9.43   1
   2   8  -6  130.60    9.11   1
  -2   8   6  124.50    8.45   1
  -2   8   6  120.20    8.12   1
  -2  -8   5  136.30    9.70   1
  -2  -8   5  128.70    8.97   1
   2   8  -5  148.30   10.33   1
   2   8  -5  134.90    9.47   1
  -2  -8   4  324.00   21.65   1
  -2  -8   4  341.80   22.95   1
   2   8  -4  325.20   21.70   1
   2   8  -4  331.30   22.20   1
  -2  -8   3  319.50   21.47   1
   2   8  -3  289.60   19.48   1
   2   8  -3  331.70   22.19   1
  -2  -8   2   55.71    4.22   1
   2   8  -2   56.45    4.37   1
  -2  -8   1  487.80   32.28   1
  -2  -8   1  462.10   30.55   1
   2   8  -1  491.40   32.54   1
   2   8  -1  491.80   32.47   1
  -2  -8   0  614.60   40.44  -1
  -2  -8   0  614.60   40.44  -1
   2   8   0  650.80   42.86  -1
   2   8   0  603.30   39.64  -1
  -2  -8  -1  415.90   27.50   1
  -2  -8  -1  561.60  -37.14   1
   2   8   1  446.80   29.61   1
   2   8   1  422.20   27.87   1
  -2  -8  -2  179.90   12.22  -1
   2   8   2  189.40   12.79  -1
  -2   8  -2  203.00   13.34  -1
   2  -8   3  336.10   22.22   1
   2  -8   3  273.30   18.07   1
  -2  -8  -3  326.10   21.88   1
  -2  -8  -3  287.50   19.26   1
   2   8   3  334.00   22.44   1
   2   8   3  282.70   18.89   1
  -2   8  -3  321.20   21.21   1
  -2   8  -3  294.20   19.43   1
   2  -8   4   28.71    2.32   1
   2  -8   4   36.24    3.06   1
  -2  -8  -4   34.85    3.00   1
  -2  -8  -4   32.39    2.88   1
   2   8   4   33.77    2.86   1
   2   8   4   34.90    3.11   1
  -2   8  -4   28.16    2.24   1
  -2   8  -4   35.69    2.87   1
   2  -8   5   55.79    4.39   1
   2  -8   5   46.77    3.63   1
  -2  -8  -5   51.11    4.16   1
  -2  -8  -5   48.06    3.95   1
   2   8   5   53.99    4.27   1
   2   8   5   47.21    4.03   1
  -2   8  -5   44.87    3.46   1
  -2   8  -5   58.12    4.55   1
  -2  -8  -6  239.30   16.37   1
  -2  -8  -6  273.70   18.58   1
  -2   8  -6  244.20   16.58   1
  -2   8  -6  210.00   14.22   1
   2  -8   7  190.60   13.16   1
   2  -8   7  198.40   13.62   1
  -2  -8  -7  191.60   13.55   1
  -2  -8  -7  216.90   14.98   1
   2   8   7  226.90   15.52   1
   2   8   7  206.80   14.45   1
  -2   8  -7  201.40   13.75   1
  -2   8  -7  212.40   14.58   1
   2  -8   8  347.40   23.37   1
   2  -8   8  326.20   22.02   1
  -2  -8  -8  379.90   25.59   1
  -2  -8  -8  364.90   24.57   1
   2   8   8  383.60   25.73   1
   2   8   8  354.40   24.04   1
  -2   8  -8  375.30   25.32   1
  -2   8  -8  317.10   21.29   1
   2  -8   9   59.07   -4.87   1
   2  -8   9   93.16   -7.49   1
   2  -8  10   36.66    3.47   1
  -2  -8 -10   38.00    3.63   1
  -2   8 -10   40.35    3.56   1
  -2  -9  10   74.18    5.96   1
  -2  -9   9  138.60    9.96   1
   2   9  -9  144.90   10.22   1
   2   9  -9  145.10   10.50   1
   2  -9  -8  211.20   14.23   1
   2  -9  -8  187.50   12.87   1
  -2  -9   8  231.70   15.91   1
  -2  -9   8  241.10   16.74   1
   2   9  -8  233.90   16.09   1
   2   9  -8  212.40   14.54   1
   2  -9  -7    1.75    0.67   1
   2  -9  -7    2.71    0.73   1
  -2  -9   7    3.58    1.16   1
  -2  -9   7    5.91    1.57   1
   2   9  -7    1.76    0.81   1
   2   9  -7    1.93    1.38   1
  -2  -9   6  113.40    8.47   1
  -2  -9   6  104.50    7.55   1
   2   9  -6   95.76    6.90   1
   2   9  -6  113.60    8.25   1
  -2  -9   5  787.80   52.03   1
  -2  -9   5  785.90   51.72   1
  -2  -9   4  133.10    9.48   1
  -2  -9   4  128.20    8.98   1
   2   9  -4  126.20    8.81   1
   2   9  -4  128.90    9.14   1
  -2  -9   3  282.70   19.02   1
  -2  -9   3  300.40   20.27   1
   2   9  -3  295.30   19.86   1
   2   9  -3  286.10   19.20   1
  -2  -9   2  248.10   16.79   1
  -2  -9   2  271.60   18.30   1
   2   9  -2  255.70   17.34   1
   2   9  -2  307.90   20.72   1
  -2  -9   1   50.64    4.23   1
   2   9  -1   40.17    3.20   1
   2   9   0  322.40   21.49   1
  -2  -9  -1  725.80   47.69   1
  -2  -9  -2  223.40   15.10   1
  -2  -9  -2  245.40   16.58   1
   2   9   2  240.60   16.15   1
   2   9   2  223.10   15.21   1
   2  -9   3   89.73    6.06   1
  -2  -9  -3  111.80    7.96   1
  -2  -9  -3  109.10    7.80   1
   2   9   3  104.50    7.63   1
   2   9   3  108.90    7.69   1
  -2   9  -3  101.10    6.80   1
   2  -9   4  693.30   45.47   1
   2  -9   4  743.40   48.79   1
  -2  -9  -4  841.60   55.47   1
  -2  -9  -4  810.50   53.37   1
   2   9   4  821.10   54.20   1
   2   9   4  852.80   56.06   1
  -2   9  -4  688.80   45.13   1
   2  -9   5   97.90    6.92   1
   2  -9   5  121.70    8.65   1
  -2  -9  -5  153.90  -11.22   1
  -2   9  -5  109.00    7.57   1
  -2   9  -5  123.10    8.60   1
   2  -9   6    6.73    2.25   1
   2  -9   6    4.81    1.38   1
  -2  -9  -6    6.66    1.49   1
  -2  -9  -6    5.84    1.49   1
   2   9   6    9.03    2.05   1
   2   9   6    4.67    1.48   1
  -2   9  -6    7.48    1.32   1
  -2   9  -6    4.11    1.07   1
   2  -9   7    2.32    1.21   1
  -2  -9  -7    2.64    1.28   1
  -2  -9  -7    3.35    1.50   1
   2   9   7    2.06    1.32   1
  -2   9  -7    3.14    1.29   1
   2  -9   8   50.05    4.29   1
  -2  -9  -8   55.92    4.84   1
  -2  -9  -8   66.42    5.81   1
  -2  -9  -9   24.10    2.59  -1
   2   9   9   19.34    2.38  -1
  -2 -10   9   27.03    3.37   1
  -2 -10   8  165.70   12.07   1
  -2 -10   8  169.80   11.97   1
  -2 -10   7  641.60   42.54   1
  -2 -10   7  674.30   44.96   1
   2  10  -7  663.20   44.09   1
   2  10  -7  618.40   40.94   1
  -2 -10   6 1177.00   77.24   1
  -2 -10   6 1243.00   81.76   1
   2  10  -6 1172.00   76.85   1
   2  10  -6 1282.00   84.24   1
  -2 -10   5  489.00  -32.78   1
   2  10  -5  725.10  -48.24   1
  -2 -10   4  166.20   11.52   1
  -2 -10   4  183.20   12.85   1
   2  10  -4  173.20   12.09   1
   2  10  -4  166.90   11.51   1
  -2 -10   3    3.91    1.20  -1
  -2 -10   3    4.23    1.62  -1
   2  10  -3    4.52    1.08  -1
   2  10  -3    5.04    1.20  -1
  -2 -10   2  581.00   38.49   1
  -2 -10   2  691.00   45.59   1
   2  10  -2  570.00   37.69   1
   2  10  -2  632.40   41.87   1
  -2 -10   1  844.60   55.50   1
  -2 -10   1  795.90   52.41   1
   2  10  -1  746.50   49.06   1
   2  10  -1  842.40   55.48   1
  -2 -10   0  790.10   51.94   1
  -2 -10   0  942.90   61.90   1
   2  10   0  786.70   51.63   1
   2  10   0  857.60   56.45   1
  -2 -10  -1  843.70   55.43  -1
  -2 -10  -1  830.40   54.58  -1
   2  10   1  843.10   55.52  -1
   2  10   1  945.60   62.09  -1
  -2 -10  -2  164.10   11.33   1
  -2 -10  -2  165.60   11.42   1
   2  10   2  163.30   11.23   1
   2  10   2  163.70   11.38   1
  -2 -10  -3   18.32    1.93   1
  -2 -10  -3   21.88    2.33   1
   2  10   3   21.84    2.28   1
   2  10   3   19.82    2.15   1
   2 -10   4  653.50   42.88   1
   2 -10   4  537.00   35.28   1
  -2 -10  -4  655.40   43.43   1
  -2 -10  -4  634.40   42.01   1
   2  10   4  718.90   47.45   1
   2  10   4  614.00   40.85   1
   2 -10   5  305.50   20.53   1
   2 -10   5  301.60   20.33   1
  -2 -10  -5  348.20   23.61   1
  -2 -10  -5  350.10   23.65   1
   2  10   5  371.40   24.98   1
   2  10   5  343.10   23.38   1
  -2 -10  -6  786.30   52.12   1
  -2 -10  -7  180.30   12.87   1
  -2 -11   7    6.33    2.42   1
  -2 -11   6  138.30    9.95   1
  -2 -11   5  153.60   10.88   1
   2  11  -5  148.80   10.68   1
  -2 -11   4 1475.00   96.62   1
   2  11  -4 1427.00   93.62   1
  -2 -11   3  103.10    8.09   1
  -2 -11   3   94.66    6.93   1
   2  11  -3   99.65    7.36   1
   2  11  -3   89.26    6.58   1
  -2 -11   2  365.70   24.50   1
  -2 -11   2  344.60   23.16   1
   2  11  -2  413.30   27.53   1
   2  11  -2  367.70   24.54   1
  -2 -11   1   34.20    3.06   1
  -2 -11   1   35.33    3.18   1
   2  11  -1   30.46    2.95   1
   2  11  -1   33.69    2.93   1
  -2 -11   0    0.37    0.76   1
  -2 -11   0    1.16    0.95   1
   2  11   0    2.31    0.93   1
   2  11   0    1.70    1.43   1
  -2 -11  -1    7.19    1.27   1
  -2 -11  -1    7.14    1.34   1
   2  11   1    6.09    1.29   1
   2  11   1    5.92    1.26   1
  -2 -11  -2  127.40    9.10   1
  -2 -11  -2  121.80    8.70   1
   2  11   2  130.20    9.19   1
   2  11   2  119.20    8.67   1
  -2 -11  -3  607.80   40.34   1
   2  11   3  704.40   46.56   1
  -2 -11  -4 1218.00   80.20   1
   3   0 -13   52.38    4.34   1
  -3   0  13   41.90    3.88   1
   3   0 -12  299.30   20.41   1
   3   0 -12  299.70   20.26   1
  -3   0  12  421.70  -28.88   1
  -3   0  12  311.20   21.11   1
   3   0 -11  103.10    7.57   1
   3   0 -11   87.62    6.47   1
  -3   0  11   99.96    7.33   1
   3   0 -10 1247.00   81.82   1
   3   0 -10 1135.00   74.41   1
  -3   0  10 1170.00   76.91   1
  -3   0  10 1183.00   77.62   1
   3   0  -9 1877.00  122.60   1
   3   0  -9 1860.00  121.50   1
  -3   0   9 1793.00  117.10   1
  -3   0   9 1830.00  119.60   1
   3   0  -8  131.80    9.16  -1
   3   0  -8  140.10    9.82  -1
  -3   0   8  134.90    9.40  -1
  -3   0   8  141.50    9.98  -1
   3   0  -7  380.10   25.33   1
   3   0  -7  393.80   26.14   1
  -3   0   7  365.30   24.43   1
  -3   0   7  379.10   25.21   1
   3   0  -6   20.87    1.96   1
  -3   0   6   28.66    2.53   1
   3   0  -5  366.90   24.32  -1
   3   0  -5  366.80   24.37  -1
  -3   0   5  366.50   24.34  -1
  -3   0   5  349.50   23.20  -1
   3   0  -4 5886.00  382.80   1
   3   0  -4 5668.00  368.70   1
  -3   0   4 5924.00  385.30   1
  -3   0   4 6043.00  393.00   1
   3   0  -3  376.60   24.91   1
   3   0  -3  450.00   29.68   1
  -3   0   3  459.70   30.28   1
  -3   0   3  386.10   25.55   1
   3   0  -2 6875.00  447.00   1
   3   0  -2 6530.00  424.60   1
  -3   0   2 6671.00  433.70   1
  -3   0   2 6254.00  406.70   1
   3   0  -1 2376.00  154.70   1
   3   0  -1 2428.00  158.20   1
  -3   0   1 2437.00  158.70   1
  -3   0   1 2527.00  164.60   1
   3   0   0 3512.00  228.60   1
   3   0   0 2999.00  195.20   1
  -3   0   0 3644.00  237.20   1
  -3   0   0 3043.00  198.00   1
   3   0   1 1778.00  115.80   1
   3   0   1 2110.00  137.50   1
  -3   0  -1 2157.00  140.50   1
  -3   0  -1 1781.00  116.10   1
   3   0   2  367.10   24.23  -1
   3   0   2  380.20   25.14  -1
  -3   0  -2  375.50   24.80  -1
  -3   0  -2  353.90   23.39  -1
   3   0   3   70.47    5.11   1
   3   0   3   66.87    4.83   1
  -3   0  -3   69.00    4.99   1
  -3   0  -3   69.36    5.00   1
   3   0   4    0.05    0.82   1
   3   0   4    0.89    0.97   1
  -3   0  -4    0.61    0.78   1
  -3   0  -4    0.70    0.95   1
   3   0   5 2892.00  188.40  -1
   3   0   5 2317.00  151.10  -1
  -3   0  -5 2888.00  188.20  -1
  -3   0  -5 2205.00 -143.70  -1
   3   0   6 1831.00  119.60   1
   3   0   6 1458.00   95.32   1
  -3   0  -6 1353.00  -88.45   1
  -3   0  -6 1739.00  113.60   1
   3   0   7 3443.00 -224.40   1
   3   0   7 2660.00  173.50   1
  -3   0  -7 3350.00  218.30   1
  -3   0  -7 2565.00  167.30   1
   3   0   8 2043.00  133.40   1
   3   0   8 2315.00  151.10   1
  -3   0  -8 1895.00  123.70   1
  -3   0  -8 2441.00  159.30   1
   3   0   9    4.94    1.24   1
   3   0   9    5.95    1.48   1
  -3   0  -9    6.13    1.39   1
  -3   0  -9    4.43    1.23   1
   3   0  10    5.94    1.51   1
  -3   0 -10    4.13    1.24   1
   3  -1 -13  452.10   30.26   1
  -3   1  13  463.30   31.09   1
   3  -1 -12   80.99    6.13  -1
   3  -1 -12   73.01    5.80  -1
  -3  -1  12   66.12    5.25  -1
   3   1 -12   87.15    6.49  -1
  -3   1  12   67.67    5.59  -1
  -3   1  12   76.08    5.97  -1
   3  -1 -11  419.30   28.07   1
   3  -1 -11  413.40   27.57   1
  -3  -1  11  423.30   28.50   1
  -3  -1  11  435.90   29.14   1
   3   1 -11  419.80   28.12   1
   3   1 -11  421.10   28.09   1
  -3   1  11  450.80   30.27   1
  -3   1  11  416.30   27.81   1
   3  -1 -10 1052.00   69.10   1
   3  -1 -10  991.10   65.00   1
  -3  -1  10  976.40   64.19   1
  -3  -1  10  963.00   63.45   1
   3   1 -10  988.10   64.98   1
   3   1 -10  946.50   62.18   1
  -3   1  10  985.00   64.68   1
   3  -1  -9 1227.00   80.33  -1
  -3  -1   9 1495.00   97.94  -1
  -3  -1   9 1401.00   91.69  -1
   3   1  -9 1392.00   91.04  -1
   3   1  -9 1469.00   96.15  -1
   3  -1  -8 3600.00  234.50   1
   3  -1  -8 3536.00  230.20   1
  -3  -1   8 3663.00  238.60   1
  -3  -1   8 3537.00  230.40   1
   3   1  -8 3478.00  226.50   1
   3   1  -8 3556.00  231.70   1
  -3   1   8 3658.00  238.30   1
  -3   1   8 3764.00  245.10   1
   3  -1  -7 2750.00  179.20   1
  -3  -1   7 2831.00  184.60   1
  -3  -1   7 2799.00  182.40   1
   3   1  -7 2671.00  174.10   1
   3   1  -7 2727.00  177.70   1
  -3   1   7 2824.00  184.10   1
  -3   1   7 2759.00  179.80   1
   3  -1  -6 3644.00  237.20   1
   3  -1  -6 3397.00  221.10   1
  -3  -1   6 3438.00  223.80   1
  -3  -1   6 3401.00  221.50   1
   3   1  -6 3293.00  214.50   1
   3   1  -6 3433.00  223.50   1
  -3   1   6 3586.00  233.40   1
  -3   1   6 3465.00  225.70   1
   3  -1  -5  907.40   59.40  -1
   3  -1  -5  941.00   61.58  -1
  -3  -1   5  905.00   59.34  -1
  -3  -1   5  982.50   64.32  -1
   3   1  -5  953.70   62.46  -1
   3   1  -5 1007.00   65.94  -1
  -3   1   5 1049.00   68.66  -1
  -3   1   5  941.50   61.66  -1
   3  -1  -4 1188.00   77.60   1
   3  -1  -4 1091.00   71.30   1
  -3  -1   4 1112.00   72.72   1
  -3  -1   4 1077.00   70.48   1
   3   1  -4 1189.00   77.74   1
   3   1  -4 1037.00   67.84   1
  -3   1   4 1075.00   70.25   1
  -3   1   4 1104.00   72.16   1
   3  -1  -3 7985.00  519.10   1
   3  -1  -3 7891.00  513.00   1
  -3  -1   3 7413.00  482.00   1
  -3  -1   3 6951.00  452.00   1
   3   1  -3 7108.00  462.20   1
   3   1  -3 7286.00  473.80   1
  -3   1   3 7800.00  507.10   1
  -3   1   3 7560.00  491.50   1
   3  -1  -2 7190.00  467.40   1
   3  -1  -2 6540.00  425.20   1
  -3  -1   2 7081.00  460.40   1
  -3  -1   2 5701.00  370.70   1
   3   1  -2 5696.00  370.50   1
   3   1  -2 6064.00  394.40   1
  -3   1   2 6819.00  443.40   1
  -3   1   2 5279.00 -343.30   1
   3  -1  -1 2357.00  153.50   1
   3  -1  -1 2504.00  163.00   1
  -3  -1   1 2502.00  163.00   1
  -3  -1   1 2488.00  162.00   1
   3   1  -1 2389.00  155.60   1
   3   1  -1 2516.00  163.90   1
  -3   1   1 2327.00  151.60   1
   3  -1   0  831.60   54.34   1
  -3  -1   0 1080.00   70.57   1
  -3  -1   0  888.30   58.10   1
   3   1   0  897.80   58.69   1
   3   1   0  993.40   64.98   1
   3  -1   1 1228.00   80.20   1
   3  -1   1 1053.00   68.74   1
  -3  -1  -1 1199.00   78.31   1
  -3  -1  -1 1114.00   72.74   1
   3   1   1 1183.00   77.32   1
   3   1   1 1108.00   72.34   1
  -3   1  -1  911.60   59.62   1
   3  -1   2 1845.00  120.20  -1
   3  -1   2 1907.00  124.30  -1
  -3  -1  -2 1945.00  126.80  -1
  -3  -1  -2 1798.00  117.20  -1
   3   1   2 1885.00  123.00  -1
   3   1   2 1751.00  114.20  -1
  -3   1  -2 1491.00   97.26  -1
  -3   1  -2 1706.00  111.20  -1
   3  -1   3 2566.00  167.10   1
   3  -1   3 2825.00  183.90   1
  -3  -1  -3 2891.00  188.30   1
   3   1   3 2713.00  176.70   1
  -3   1  -3 2459.00  160.20   1
  -3   1  -3 2629.00  171.20   1
   3  -1   4 1245.00   81.35   1
  -3  -1  -4 1227.00   80.24   1
  -3  -1  -4 1096.00   71.66   1
   3   1   4 1224.00   80.01   1
   3   1   4 1189.00   77.80   1
  -3   1  -4 1128.00   73.79   1
   3  -1   5 2528.00  164.80   1
   3  -1   5 2150.00  140.20   1
  -3  -1  -5 2420.00  157.80   1
  -3  -1  -5 2049.00  133.60   1
   3   1   5 2081.00  135.70   1
   3   1   5 2478.00  161.60   1
  -3   1  -5 2171.00  141.70   1
  -3   1  -5 1799.00 -117.40   1
   3  -1   6 1648.00  107.70  -1
   3  -1   6 2035.00 -132.80  -1
  -3  -1  -6 1481.00   96.76  -1
   3   1   6 1600.00  104.60  -1
   3  -1   7 2038.00  133.00   1
   3  -1   7 1849.00  120.70   1
  -3  -1  -7 2127.00  138.90   1
  -3  -1  -7 1727.00  112.80   1
   3   1   7 1772.00  115.80   1
   3   1   7 2120.00  138.40   1
   3  -1   8  124.50    8.87   1
   3  -1   8  144.10   10.08   1
   3   1   8  102.50   -7.66   1
  -3   1  -8  125.20    8.79   1
  -3   1  -8  135.80    9.61   1
   3  -1   9  646.90   42.79  -1
   3  -1   9  787.30   51.84  -1
  -3  -1  -9  611.50   40.45  -1
  -3  -1  -9  714.60   47.20  -1
   3   1   9  630.10   41.77  -1
   3   1   9  737.30   48.62  -1
  -3   1  -9  746.60   49.24  -1
  -3   1  -9  626.10   41.33  -1
   3  -1  10  414.10   27.72   1
  -3  -1 -10  401.20   26.83   1
   3   1  10  395.60   26.61   1
  -3   1 -10  397.60   26.53   1
   3  -2 -13  559.20   37.20   1
  -3   2  13  562.40   37.57   1
   3  -2 -12  316.10   21.49   1
   3  -2 -12  322.30   21.75   1
  -3  -2  12  353.20   23.90   1
   3   2 -12  299.40   20.31   1
  -3   2  12  320.70   22.00   1
  -3   2  12  325.50   22.07   1
  -3  -2  11  193.70   13.59   1
  -3  -2  11  208.90   14.50   1
   3   2 -11  206.70   14.29   1
   3   2 -11  198.10   13.62   1
   3  -2 -10  463.90   30.96   1
   3  -2 -10  441.20   29.35   1
  -3  -2  10  418.60   28.00   1
  -3  -2  10  465.80   31.21   1
   3   2 -10  439.20   29.37   1
   3   2 -10  435.60   29.04   1
  -3   2  10  490.90   32.80   1
  -3   2  10  496.00   32.95   1
   3  -2  -9  739.30   48.71   1
   3  -2  -9  743.80   48.91   1
  -3  -2   9  713.00   47.17   1
  -3  -2   9  679.30   44.83   1
   3   2  -9  723.20   47.70   1
   3   2  -9  730.30   48.12   1
  -3   2   9  700.70   46.31   1
  -3   2   9  854.40   56.31   1
   3  -2  -8  102.10    7.29   1
   3  -2  -8   94.60    6.72   1
  -3  -2   8   95.97    6.97   1
  -3  -2   8   89.04    6.67   1
   3   2  -8  100.20    7.24   1
  -3   2   8   93.43    6.72   1
  -3   2   8   94.91    6.92   1
   3  -2  -7  782.20   51.38   1
  -3  -2   7  659.70   43.43   1
  -3  -2   7  619.20   40.87   1
   3   2  -7  699.60   46.03   1
  -3   2   7  629.10   41.49   1
   3  -2  -6 2068.00  134.80  -1
   3  -2  -6 2273.00  148.20  -1
  -3  -2   6 2163.00  141.10  -1
  -3  -2   6 2162.00  141.00  -1
   3   2  -6 2080.00  135.70  -1
   3   2  -6 2100.00  137.00  -1
  -3   2   6 2167.00  141.30  -1
  -3   2   6 2055.00  134.00  -1
   3  -2  -5  122.30    8.39   1
   3  -2  -5  107.20    7.43   1
  -3  -2   5   86.74    6.25   1
   3   2  -5   98.30    7.14   1
  -3   2   5  112.90    7.86   1
  -3   2   5   99.40    6.97   1
   3  -2  -4 3226.00  210.00   1
   3  -2  -4 3494.00  227.40   1
  -3  -2   4 3114.00  202.70   1
  -3  -2   4 3117.00  203.00   1
   3   2  -4 3115.00  202.90   1
   3   2  -4 3293.00  214.40   1
  -3   2   4 3169.00  206.30   1
  -3   2   4 3157.00  205.50   1
   3  -2  -3  534.90   35.14   1
  -3  -2   3  546.20   36.01   1
  -3  -2   3  481.00   31.69   1
   3   2  -3  471.00   31.07   1
   3   2  -3  539.80   35.58   1
  -3   2   3  508.50   33.45   1
   3  -2  -2 1824.00  118.90   1
  -3  -2   2 1802.00  117.50   1
  -3  -2   2 1939.00  126.50   1
   3   2  -2 1698.00  110.70   1
   3   2  -2 1928.00  125.70   1
  -3   2   2 1583.00  103.10   1
   3  -2  -1 2440.00  158.90   1
  -3  -2   1 2394.00  155.90   1
  -3  -2   1 2447.00  159.40   1
   3   2  -1 2340.00  152.40   1
   3   2  -1 2412.00  157.20   1
  -3   2   1 2280.00  148.50   1
   3  -2   0 1212.00   79.01   1
  -3  -2   0 1355.00   88.45   1
  -3  -2   0 1550.00  101.20   1
   3   2   0 1552.00  101.30   1
   3   2   0 1367.00   89.16   1
  -3   2   0 1334.00   86.96   1
   3  -2   1 2367.00 -154.10   1
   3  -2   1 2916.00  189.80   1
  -3  -2  -1 2737.00  178.20   1
  -3  -2  -1 3190.00  207.70   1
   3   2   1 3446.00  224.40   1
   3   2   1 2861.00  186.30   1
  -3   2  -1 2854.00  185.70   1
  -3   2  -1 2957.00  192.50   1
   3  -2   2  874.70   57.23   1
   3  -2   2  800.30   52.36   1
  -3  -2  -2 1038.00   67.94   1
  -3  -2  -2  936.40   61.26   1
   3   2   2  940.10   61.48   1
   3   2   2 1014.00   66.34   1
  -3   2  -2 1017.00   66.41   1
  -3   2  -2  955.00   62.41   1
   3  -2   3  546.70   35.96  -1
   3  -2   3  535.00   35.20  -1
  -3  -2  -3  552.10   36.33  -1
   3   2   3  550.70   36.21  -1
  -3   2  -3  570.90   37.49  -1
  -3   2  -3  651.90   42.83  -1
  -3  -2  -4 1725.00  112.60   1
  -3  -2  -4 1455.00   95.02   1
   3   2   4 1562.00  102.10   1
   3   2   4 1747.00  114.10   1
   3  -2   5  178.30   12.15   1
   3  -2   5  150.10   10.31   1
  -3  -2  -5  168.30   11.56   1
  -3  -2  -5  146.20   10.08   1
   3   2   5  168.60   11.56   1
   3   2   5  153.70   10.62   1
  -3   2  -5  166.80   11.44   1
  -3   2  -5  144.40    9.87   1
   3  -2   6   73.28    5.43   1
   3  -2   6   84.70    6.12   1
  -3  -2  -6   81.18    6.03   1
   3   2   6   88.68    6.47   1
  -3   2  -6   73.88    5.38   1
  -3   2  -6   86.70    6.35   1
   3  -2   7  409.20   27.26   1
   3  -2   7  459.00   30.47   1
  -3  -2  -7  397.00   26.42   1
  -3  -2  -7  476.80   31.70   1
   3   2   7  398.00   26.58   1
   3   2   7  491.20   32.62   1
  -3   2  -7  468.50   31.15   1
  -3   2  -7  379.40   25.26   1
   3  -2   8  872.70   57.39   1
   3  -2   8 1018.00   66.77   1
  -3  -2  -8  788.10  -51.88   1
  -3  -2  -8 1062.00   69.75   1
   3   2   8 1002.00   65.79   1
   3   2   8  905.90   59.66   1
  -3   2  -8  832.40   54.69   1
  -3   2  -8 1016.00   66.74   1
   3  -2   9  220.20   15.09   1
   3  -2   9  248.40   16.85   1
  -3  -2  -9  256.80   17.55   1
  -3  -2  -9  228.60   15.62   1
   3   2   9  256.00   17.39   1
   3   2   9  226.80   15.64   1
  -3   2  -9  240.80   16.41   1
  -3   2  -9  221.80   15.08   1
   3  -2  10  356.10   23.96   1
  -3  -2 -10  352.50   23.66   1
   3   2  10  349.30   23.62   1
  -3   2 -10  352.70   23.61   1
   3  -3 -13  122.60    8.98   1
  -3   3  13  120.40    9.03   1
   3  -3 -12   58.52    4.71   1
   3  -3 -12   55.18    4.72   1
  -3  -3  12   53.34    4.49   1
   3   3 -12   53.75    4.40   1
  -3   3  12   55.39    4.68   1
  -3   3  12   49.78    4.53   1
   3  -3 -11  315.80   21.36   1
   3  -3 -11  332.40   22.34   1
  -3  -3  11  332.50   22.62   1
  -3  -3  11  309.50   21.01   1
   3   3 -11  309.90   21.04   1
   3   3 -11  319.50   21.59   1
  -3   3  11  340.30   22.97   1
  -3   3  11  339.70   23.10   1
   3  -3 -10  589.60   39.11   1
   3  -3 -10  627.00   41.43   1
  -3  -3  10  562.40   37.44   1
  -3  -3  10  597.20   39.73   1
   3   3 -10  566.20   37.51   1
   3   3 -10  567.10   37.62   1
  -3   3  10  590.80   39.31   1
  -3   3  10  581.50   38.53   1
   3  -3  -9  626.00   41.39   1
   3  -3  -9  614.20   40.51   1
  -3  -3   9  590.40   39.07   1
  -3  -3   9  609.40   40.40   1
   3   3  -9  579.80   38.35   1
   3   3  -9  581.30   38.50   1
  -3   3   9  571.80   37.95   1
  -3   3   9  643.90   42.49   1
   3  -3  -8  586.20   38.67   1
   3  -3  -8  543.10   35.91   1
  -3  -3   8  561.40   37.28   1
  -3  -3   8  559.70   37.04   1
   3   3  -8  553.90   36.71   1
   3   3  -8  534.50   35.37   1
  -3   3   8  529.90   35.14   1
  -3   3   8  531.30   35.10   1
   3  -3  -7   32.40    2.64   1
  -3  -3   7   34.67    2.94   1
  -3  -3   7   37.66    3.25   1
   3   3  -7   36.74    3.09   1
   3   3  -7   36.35    3.00   1
  -3   3   7   35.46    2.87   1
   3  -3  -6   31.18    2.50   1
   3  -3  -6   33.86    2.75   1
  -3  -3   6   34.43    2.91   1
  -3  -3   6   38.44    3.25   1
   3   3  -6   35.27    2.96   1
   3   3  -6   30.99    2.66   1
  -3   3   6   41.51    3.31   1
  -3   3   6   37.21    2.93   1
   3  -3  -5 6081.00  395.40   1
   3  -3  -5 5931.00  385.70   1
  -3  -3   5 6065.00  394.60   1
  -3  -3   5 6168.00  401.20   1
   3   3  -5 6526.00  424.60   1
   3   3  -5 5786.00  376.50   1
  -3   3   5 6379.00  414.90   1
  -3   3   5 6036.00  392.60   1
   3  -3  -4 4232.00  275.30   1
  -3  -3   4 4102.00  267.00   1
   3   3  -4 4363.00  284.00   1
  -3   3   4 4248.00  276.40   1
  -3   3   4 4160.00  270.60   1
   3  -3  -3 1556.00  101.50  -1
   3  -3  -3 1737.00  113.20  -1
  -3  -3   3 1574.00  102.70  -1
  -3  -3   3 1740.00  113.60  -1
   3   3  -3 1613.00  105.30  -1
   3   3  -3 1756.00  114.60  -1
  -3   3   3 1522.00   99.22  -1
  -3   3   3 1791.00  116.70  -1
   3  -3  -2 1037.00   67.66   1
   3  -3  -2  970.60   63.36   1
  -3  -3   2 1057.00   69.19   1
  -3  -3   2  951.30   62.27   1
   3   3  -2 1060.00   69.33   1
   3   3  -2  984.10   64.41   1
  -3   3   2  946.50   61.80   1
  -3   3   2 1026.00   66.95   1
   3  -3  -1 1176.00   76.74   1
   3  -3  -1 1103.00   71.89   1
  -3  -3   1 1156.00   75.56   1
  -3  -3   1 1209.00   79.00   1
   3   3  -1 1175.00   76.78   1
   3   3  -1 1152.00   75.30   1
  -3   3   1 1236.00   80.60   1
  -3   3   1 1141.00   74.40   1
   3  -3   0 1067.00  -69.57  -1
   3  -3   0 1635.00  106.60  -1
  -3  -3   0 1663.00  108.50  -1
  -3  -3   0 1437.00   93.81  -1
   3   3   0 1441.00   94.02  -1
   3   3   0 1616.00  105.50  -1
  -3   3   0 1754.00  114.30  -1
  -3   3   0 1050.00  -68.53  -1
   3  -3   1 2033.00  132.40   1
   3  -3   1 2353.00  153.20   1
  -3  -3  -1 2174.00  141.70   1
  -3  -3  -1 2633.00  171.50   1
   3   3   1 2565.00  167.20   1
   3   3   1 2290.00  149.20   1
  -3   3  -1 2384.00  155.20   1
  -3   3  -1 2196.00  143.00   1
   3  -3   2 3178.00  206.80   1
   3  -3   2 3364.00  218.90   1
  -3  -3  -2 3419.00  222.70   1
   3   3   2 3305.00  215.20   1
  -3   3  -2 3524.00  229.30   1
  -3   3  -2 3370.00  219.30   1
   3  -3   3  611.50   40.16   1
   3  -3   3  527.40   34.69   1
  -3  -3  -3  605.30   39.89   1
  -3  -3  -3  521.40   34.36   1
   3   3   3  536.10   35.43   1
   3   3   3  528.90   34.82   1
  -3   3  -3  512.40   33.68   1
  -3   3  -3  621.70   40.87   1
   3  -3   4  121.90    8.43   1
  -3  -3  -4  119.60    8.34   1
  -3  -3  -4  131.20    9.10   1
   3   3   4  129.20    8.91   1
   3   3   4  126.20    8.86   1
  -3   3  -4  121.20    8.31   1
   3  -3   5  326.20   21.75   1
   3  -3   5  262.50   17.59   1
  -3  -3  -5  309.30   20.74   1
  -3  -3  -5  259.20   17.47   1
   3   3   5  319.40   21.40   1
   3   3   5  270.40   18.26   1
  -3   3  -5  309.30   20.69   1
  -3   3  -5  255.00   17.05   1
   3  -3   6  453.10   30.03   1
   3  -3   6  385.40   25.65   1
  -3  -3  -6  383.10   25.52   1
  -3  -3  -6  449.60   29.95   1
   3   3   6  405.10   27.05   1
   3   3   6  468.90   31.16   1
  -3   3  -6  419.30   27.89   1
  -3   3  -6  371.40   24.67   1
   3  -3   7  260.20   17.56   1
   3  -3   7  306.80   20.57   1
  -3  -3  -7  328.70  -22.14   1
  -3  -3  -7  249.80   16.91   1
   3   3   7  265.80   18.03   1
   3   3   7  340.50  -22.85   1
  -3   3  -7  244.80   16.49   1
  -3   3  -7  305.80   20.55   1
   3  -3   8   40.12    3.46   1
   3  -3   8   47.91    3.90   1
  -3  -3  -8   42.93    3.60   1
  -3  -3  -8   49.65    4.16   1
   3   3   8   41.67    3.68   1
   3   3   8   57.19    4.57   1
  -3   3  -8   42.91    3.50   1
  -3   3  -8   49.07    4.11   1
   3  -3   9  384.20   25.73   1
   3  -3   9  409.00   27.24   1
  -3  -3  -9  400.80   26.85   1
  -3  -3  -9  480.10   32.06   1
   3   3   9  447.00   29.82   1
   3   3   9  414.70   27.88   1
  -3   3  -9  374.00   24.97   1
  -3   3  -9  419.50   28.00   1
   3  -3  10  311.90   21.12   1
  -3  -3 -10  391.20   26.30   1
   3   3  10  339.80   23.03   1
  -3   3 -10  323.40   21.74   1
   3  -4 -13  519.50   34.90   1
   3  -4 -12  326.20   22.09   1
   3  -4 -12  272.80   18.72   1
  -3  -4  12  281.00   19.21   1
   3   4 -12  291.30   19.80   1
  -3   4  12  327.10   22.26   1
  -3   4  12  300.00   20.70   1
   3  -4 -11 1474.00   96.62   1
   3  -4 -11 1570.00  102.70   1
   3  -4 -10   34.53    3.04   1
   3  -4 -10   33.35    3.06   1
  -3  -4  10   35.53    3.42   1
  -3  -4  10   33.71    3.10   1
   3   4 -10   35.52    3.23   1
   3   4 -10   33.28    3.09   1
  -3   4  10   34.33    3.13   1
  -3   4  10   41.26    3.88   1
   3  -4  -9   44.61    3.64   1
   3  -4  -9   43.36    3.60   1
  -3  -4   9   41.33    3.61   1
  -3  -4   9   45.31    4.10   1
   3   4  -9   45.32    3.75   1
   3   4  -9   64.22   -5.40   1
  -3   4   9   45.53    3.85   1
  -3   4   9   58.78    4.79   1
   3  -4  -8  472.50   31.31   1
   3  -4  -8  483.70   31.96   1
  -3  -4   8  469.40   31.30   1
  -3  -4   8  457.30   30.42   1
   3   4  -8  471.10   31.32   1
   3   4  -8  477.40   31.70   1
  -3   4   8  549.80   36.45   1
  -3   4   8  477.50   31.59   1
   3  -4  -7  957.10   62.70   1
   3  -4  -7  970.60   63.52   1
  -3  -4   7  941.70   61.91   1
  -3  -4   7  958.70   62.94   1
   3   4  -7  990.40   64.96   1
   3   4  -7  933.00   61.26   1
  -3   4   7  959.80   62.96   1
   3  -4  -6  855.50   56.03   1
   3  -4  -6  865.90   56.66   1
  -3  -4   6  832.60   54.70   1
  -3  -4   6  852.60   56.06   1
   3   4  -6  862.70   56.65   1
   3   4  -6  857.50   56.28   1
  -3   4   6  838.80   54.99   1
  -3   4   6  874.10   57.24   1
   3  -4  -5  583.40   38.32   1
   3  -4  -5  562.20   36.89   1
  -3  -4   5  570.20   37.65   1
  -3  -4   5  590.50   39.02   1
   3   4  -5  582.00   38.41   1
   3   4  -5  729.10   48.11   1
  -3   4   5  597.30   39.21   1
  -3   4   5  569.50   37.45   1
   3  -4  -4  101.00    6.89   1
  -3  -4   4  101.60    7.37   1
  -3  -4   4   97.85    6.96   1
   3   4  -4   96.53    6.92   1
   3   4  -4  104.10    7.44   1
  -3   4   4   98.92    6.78   1
   3  -4  -3 1368.00   89.17   1
   3  -4  -3 1489.00   97.10   1
  -3  -4   3 1263.00   82.57   1
   3   4  -3 1357.00   88.66   1
  -3   4   3 1527.00   99.55   1
  -3   4   3 1302.00   84.90   1
   3  -4  -2  275.10   18.17   1
   3  -4  -2  292.70   19.31   1
  -3  -4   2  267.00   17.85   1
  -3  -4   2  315.40   21.08   1
   3   4  -2  281.10   18.81   1
   3   4  -2  323.70   21.60   1
  -3   4   2  276.10   18.22   1
  -3   4   2  266.40   17.61   1
   3  -4  -1 1229.00   80.12   1
   3  -4  -1 1130.00   73.66   1
  -3  -4   1 1304.00   85.23   1
  -3  -4   1 1287.00   84.12   1
   3   4  -1 1251.00   81.79   1
   3   4  -1 1239.00   80.99   1
  -3   4   1 1293.00   84.29   1
  -3   4   1 1095.00   71.37   1
   3  -4   0   60.81    4.32   1
   3  -4   0   50.72    3.57   1
  -3  -4   0   53.42    4.03   1
  -3  -4   0   62.11    4.62   1
   3   4   0   56.27    4.18   1
   3   4   0   63.58    4.76   1
  -3   4   0   60.23    4.29   1
  -3   4   0   50.84    3.60   1
   3  -4   1  753.70   49.34   1
  -3  -4  -1  822.70   54.01   1
   3   4   1  825.80   54.24   1
  -3   4  -1  724.20   47.39   1
   3  -4   2 1727.00  112.60   1
   3  -4   2 1573.00  102.60   1
  -3  -4  -2 1624.00  106.10   1
  -3  -4  -2 1392.00   90.86   1
   3   4   2 1379.00   89.99   1
   3   4   2 1668.00  108.90   1
  -3   4  -2 1475.00   96.16   1
  -3   4  -2 1716.00  111.90   1
   3  -4   3  805.50   52.74   1
   3  -4   3 1037.00   67.77   1
  -3  -4  -3  890.20   58.36   1
  -3  -4  -3  984.30   64.55   1
   3   4   3  885.60   58.03   1
   3   4   3  951.30   62.43   1
  -3   4  -3  977.40   63.95   1
  -3   4  -3  825.60   54.01   1
   3  -4   4 1424.00   92.96   1
   3  -4   4 1610.00  105.10   1
  -3  -4  -4 1623.00  106.00   1
  -3  -4  -4 1601.00  104.60   1
   3   4   4 1475.00   96.40   1
   3   4   4 1637.00  107.00   1
  -3   4  -4 1362.00   88.92   1
  -3   4  -4 1612.00  105.20   1
   3  -4   5  276.00   18.50   1
   3  -4   5  304.40   20.30   1
  -3  -4  -5  306.50   20.57   1
   3   4   5  304.70   20.55   1
  -3   4  -5  306.20   20.47   1
  -3   4  -5  259.20   17.34   1
   3  -4   6   61.87    4.71   1
   3  -4   6   73.41    5.39   1
  -3  -4  -6   71.19    5.34   1
  -3  -4  -6   75.66    5.75   1
   3   4   6   74.08    5.60   1
  -3   4  -6   72.75    5.40   1
  -3   4  -6   63.49    4.72   1
   3  -4   7   29.10    2.67   1
   3  -4   7   30.86    2.68   1
  -3  -4  -7   37.64    3.38   1
  -3  -4  -7   28.10    2.67   1
   3   4   7   37.70    3.69   1
   3   4   7   35.19    3.16   1
  -3   4  -7   30.47    2.74   1
  -3   4  -7   25.09    2.32   1
   3  -4   8   28.97    2.73   1
   3  -4   8   35.03    3.21   1
  -3  -4  -8   40.67    3.62   1
  -3  -4  -8   30.99    2.85   1
   3   4   8   38.38    3.37   1
   3   4   8   27.75    2.79   1
  -3   4  -8   34.96    3.21   1
  -3   4  -8   30.74    2.73   1
   3  -4   9  436.20   29.01   1
   3  -4   9  393.30   26.35   1
  -3  -4  -9  406.70   27.12   1
   3   4   9  399.00   26.79   1
  -3   4  -9  336.40   22.63   1
  -3   4  -9  395.20   26.37   1
   3  -4  10   71.00    5.65   1
  -3   4 -10   67.77    5.28   1
   3  -5 -13  204.20   14.30   1
  -3   5  13  200.30   14.29   1
   3  -5 -12   41.14    3.82   1
   3  -5 -12   44.60    3.97   1
  -3   5  12   49.70    4.85   1
   3  -5 -11  308.00   20.88   1
   3  -5 -11  299.50   20.41   1
  -3  -5  11  298.60   20.29   1
   3   5 -11  276.30   18.74   1
  -3   5  11  301.90   20.64   1
  -3   5  11  311.60   21.44   1
   3  -5 -10   39.10    3.50   1
   3  -5 -10   32.53    3.09   1
  -3  -5  10   43.56    3.88   1
  -3  -5  10   39.60    3.60   1
   3   5 -10   35.45    3.16   1
   3   5 -10   36.77    3.35   1
  -3   5  10   42.91    3.81   1
  -3   5  10   39.70    3.53   1
   3  -5  -9   87.48    6.48   1
   3  -5  -9   97.48    7.03   1
  -3   5   9   97.33    7.09   1
  -3   5   9   80.46    6.14   1
   3  -5  -8  555.90   36.77   1
   3  -5  -8  639.30   42.14   1
  -3  -5   8  577.00   38.31   1
  -3  -5   8  616.30   40.77   1
   3   5  -8  581.50   38.53   1
   3   5  -8  596.80   39.45   1
  -3   5   8  597.00   39.49   1
  -3   5   8  640.30   42.23   1
   3  -5  -7  158.30   10.87   1
   3  -5  -7  157.00   10.70   1
  -3  -5   7  160.00   11.09   1
  -3  -5   7  160.90   11.24   1
   3   5  -7  149.00   10.38   1
   3   5  -7  137.40    9.59   1
  -3   5   7  160.50   10.96   1
  -3   5   7  155.50   10.74   1
   3  -5  -6  596.10   39.14   1
   3  -5  -6  603.20   39.66   1
  -3  -5   6  619.90   40.93   1
  -3  -5   6  594.50   39.33   1
   3   5  -6  536.70   35.55   1
   3   5  -6  518.40   34.32   1
  -3   5   6  614.40   40.43   1
  -3   5   6  578.90   38.05   1
   3  -5  -5 1185.00  -77.29   1
  -3  -5   5 1538.00  100.60   1
  -3  -5   5 1583.00  103.40   1
   3   5  -5 1543.00  101.10   1
   3   5  -5 1392.00   91.07   1
   3  -5  -4 3893.00  253.30   1
   3  -5  -4 4136.00  269.00   1
  -3  -5   4 3766.00  245.30   1
  -3  -5   4 3871.00  252.10   1
   3   5  -4 3470.00  226.00   1
   3   5  -4 3092.00  201.50   1
  -3   5   4 3975.00  258.60   1
  -3   5   4 3605.00  234.50   1
   3  -5  -3 2050.00  133.40   1
   3  -5  -3 2052.00  133.60   1
  -3  -5   3 1893.00  123.50   1
  -3  -5   3 2141.00  139.70   1
   3   5  -3 2094.00  136.60   1
   3   5  -3 1886.00  123.10   1
  -3   5   3 1905.00  124.10   1
  -3   5   3 2009.00  130.80   1
   3  -5  -2  565.70   36.94   1
   3  -5  -2  751.60   49.10   1
  -3  -5   2  671.60   44.22   1
   3   5  -2  672.00   44.21   1
  -3   5   2  727.40   47.51   1
  -3   5   2  596.00   38.94   1
   3  -5  -1  231.70   15.30   1
   3  -5  -1  205.40   13.53   1
  -3  -5   1  207.30   14.07   1
   3   5  -1  218.50   14.76   1
  -3   5   1  202.90   13.39   1
  -3   5   1  253.60   16.73   1
   3  -5   0  420.90   27.63   1
   3  -5   0  440.80   28.89   1
  -3  -5   0  400.00   26.50   1
   3   5   0  380.20   25.18   1
  -3   5   0  424.60   27.87   1
  -3   5   0  523.10   34.31   1
   3  -5   1  710.60  -46.54   1
   3  -5   1  570.70   37.44   1
  -3  -5  -1  567.70   37.51   1
  -3  -5  -1  501.60   33.10   1
   3   5   1  485.30   32.00   1
   3   5   1  573.40   37.88   1
  -3   5  -1  581.60   38.13   1
  -3   5  -1  647.90   42.42   1
   3  -5   2 2239.00 -146.00   1
   3  -5   2 1966.00  128.10   1
  -3  -5  -2 1585.00  103.50   1
  -3  -5  -2 1907.00  124.50   1
   3   5   2 1624.00  106.00   1
   3   5   2 1914.00  125.00   1
  -3   5  -2 1773.00  115.60   1
  -3   5  -2 2015.00  131.30   1
   3  -5   3  333.80   22.11   1
   3  -5   3  289.10   19.24   1
  -3  -5  -3  321.60   21.52   1
  -3  -5  -3  284.00   18.98   1
   3   5   3  284.60   19.00   1
   3   5   3  324.20   21.75   1
  -3   5  -3  303.20   20.12   1
  -3   5  -3  344.10   22.80   1
   3  -5   4  161.70   10.98   1
   3  -5   4  156.80   10.72   1
  -3  -5  -4  152.30   10.58   1
   3   5   4  154.40   10.63   1
   3   5   4  187.40   12.92   1
  -3   5  -4  161.60   11.03   1
  -3   5  -4  173.10   11.77   1
   3  -5   5  147.80   10.18   1
   3  -5   5  163.20   11.14   1
  -3  -5  -5  175.70   12.11   1
  -3  -5  -5  167.50   11.60   1
   3   5   5  167.40   11.56   1
   3   5   5  168.20   11.71   1
  -3   5  -5  142.20    9.74   1
  -3   5  -5  153.40   10.54   1
   3  -5   6   96.56    6.86   1
   3  -5   6   90.06    6.53   1
  -3  -5  -6  107.40    7.81   1
  -3  -5  -6  104.00    7.48   1
   3   5   6  106.40    7.76   1
   3   5   6  114.00    8.19   1
  -3   5  -6   88.15    6.31   1
  -3   5  -6  101.50    7.24   1
   3  -5   7   41.40    3.35   1
   3  -5   7   41.73    3.50   1
  -3   5  -7   43.33    3.50   1
  -3   5  -7   45.55    3.77   1
   3  -5   8  288.90   19.54   1
   3  -5   8  328.70   22.04   1
  -3  -5  -8  309.70   20.87   1
  -3  -5  -8  375.80   25.33   1
   3   5   8  381.00   25.55   1
   3   5   8  318.40   21.57   1
  -3   5  -8  315.30   21.24   1
  -3   5  -8  290.20   19.52   1
   3  -5   9  262.10   17.78   1
   3  -5   9  252.00   17.18   1
  -3  -5  -9  269.80   18.33   1
   3   5   9  267.20   18.29   1
  -3   5  -9  224.60   15.33   1
   3  -5  10  324.30   21.96   1
   3  -6 -12  152.50   11.47   1
   3  -6 -12  151.80   10.95   1
   3  -6 -11  391.40   26.48   1
   3  -6 -11  446.90   29.98   1
  -3  -6  11  384.90   25.91   1
   3   6 -11  383.00   25.69   1
  -3   6  11  400.30   27.26   1
  -3   6  11  409.70   27.66   1
   3  -6 -10   91.78    7.05   1
  -3  -6  10   89.98    7.04   1
  -3  -6  10   96.93    7.37   1
   3   6 -10   91.34    6.75   1
   3   6 -10   95.30    7.12   1
  -3   6  10  105.30    7.86   1
  -3   6  10   83.07    6.51   1
   3  -6  -9  222.00   15.15   1
   3  -6  -9  200.10   13.74   1
  -3  -6   9  190.00   13.18   1
  -3  -6   9  177.10   12.45   1
   3   6  -9  181.90   12.68   1
   3   6  -9  189.50   13.09   1
  -3   6   9  178.40   12.47   1
  -3   6   9  210.70   14.50   1
   3  -6  -8  164.90   11.33  -1
  -3  -6   8  150.60   10.68  -1
  -3  -6   8  130.10    9.37  -1
   3   6  -8  143.30   10.11  -1
   3   6  -8  184.80  -12.89  -1
   3  -6  -7  401.20   26.60   1
  -3  -6   7  426.90   28.56   1
  -3  -6   7  425.30   28.34   1
   3   6  -7  434.30   28.91   1
   3   6  -7  418.40   27.93   1
  -3   6   7  460.60   30.47   1
  -3   6   7  411.00   27.31   1
   3  -6  -6  458.40   30.21   1
   3  -6  -6  484.60   31.90   1
  -3   6   6  510.30   33.61   1
  -3   6   6  442.80   29.27   1
   3  -6  -5   29.92    2.28   1
   3  -6  -5   29.08    2.32   1
  -3  -6   5   29.76    2.90   1
  -3  -6   5   29.52    2.63   1
   3   6  -5   34.10    3.09   1
   3   6  -5   35.19    3.27   1
  -3   6   5   26.44    2.20   1
   3  -6  -4 1185.00   77.23   1
   3  -6  -4 1296.00   84.44   1
  -3  -6   4 1218.00   79.82   1
  -3  -6   4 1154.00   75.58   1
   3   6  -4 1201.00   78.68   1
   3   6  -4 1367.00   89.61   1
  -3   6   4 1133.00   73.89   1
  -3   6   4 1187.00   77.42   1
   3  -6  -3 1075.00   70.07   1
   3  -6  -3  971.60   63.31   1
  -3  -6   3 1180.00   77.30   1
  -3  -6   3 1092.00   71.54   1
   3   6  -3 1088.00   71.30   1
   3   6  -3 1253.00   82.06   1
  -3   6   3 1127.00   73.45   1
  -3   6   3 1132.00   73.78   1
   3  -6  -2  899.20   58.62   1
  -3  -6   2  921.50   60.42   1
  -3  -6   2  906.70   59.56   1
   3   6  -2  887.10   58.24   1
   3   6  -2  994.50   65.21   1
  -3   6   2  817.60   53.32   1
   3  -6  -1 1498.00   97.58   1
  -3  -6   1 1193.00   78.04   1
  -3  -6   1 1257.00   82.26   1
   3   6  -1 1203.00   78.72   1
   3   6  -1 1191.00   77.89   1
  -3   6   1 1496.00   97.45   1
  -3   6   1 1155.00   75.25   1
   3  -6   0 1660.00  108.10   1
   3  -6   0 1759.00  114.50   1
  -3  -6   0 1703.00  111.20   1
   3   6   0 1607.00  104.90   1
   3   6   0 1680.00  109.70   1
  -3   6   0 1762.00  114.70   1
  -3   6   0 1690.00  110.00   1
   3  -6   1  443.20   29.11   1
   3  -6   1  375.70   24.74   1
  -3  -6  -1  373.70   24.89   1
  -3  -6  -1  337.10   22.44   1
   3   6   1  369.60   24.67   1
   3   6   1  323.70   21.53   1
  -3   6  -1  347.20   22.84   1
  -3   6  -1  416.00   27.35   1
   3  -6   2   69.87    4.96   1
  -3  -6  -2   67.55    5.03   1
  -3  -6  -2   83.88   -6.16   1
   3   6   2   78.10    5.85   1
   3   6   2   57.41    4.35   1
  -3   6  -2   62.06    4.42   1
   3  -6   3  502.30   33.12   1
   3  -6   3  494.60   32.52   1
  -3  -6  -3  476.90   31.56   1
  -3  -6  -3  581.70   38.49   1
   3   6   3  542.60   36.03   1
   3   6   3  481.70   31.84   1
  -3   6  -3  481.80   31.71   1
  -3   6  -3  510.40   33.60   1
   3  -6   4 1786.00  116.60   1
   3  -6   4 2107.00  137.40   1
  -3  -6  -4 1989.00  129.90   1
   3   6   4 1804.00  118.00   1
  -3   6  -4 2083.00  135.90   1
  -3   6  -4 1769.00  115.40   1
   3  -6   5  714.10   47.01  -1
   3  -6   5  715.00   46.98  -1
  -3  -6  -5  762.70   50.25  -1
  -3  -6  -5  812.80   53.54  -1
   3   6   5  747.40   49.23  -1
   3   6   5  756.80   49.95  -1
  -3   6  -5  744.00   48.90  -1
  -3   6  -5  660.30   43.41  -1
   3  -6   6  215.20   14.59   1
   3  -6   6  197.10   13.53   1
  -3  -6  -6  234.10   16.04   1
  -3  -6  -6  230.40   15.79   1
   3   6   6  244.20   16.64   1
   3   6   6  225.20   15.82   1
  -3   6  -6  195.20   13.31   1
  -3   6  -6  205.30   14.00   1
   3  -6   7    4.55    1.01   1
  -3  -6  -7    5.24    1.39   1
  -3  -6  -7    4.43    1.34   1
   3   6   7    6.11    1.41   1
   3   6   7    5.68    1.60   1
  -3   6  -7    3.55    1.02   1
  -3   6  -7    3.39    1.00   1
   3  -6   8  214.20  -14.72   1
  -3  -6  -8  245.60   16.78   1
  -3  -6  -8  287.10   19.54   1
   3   6   8  304.10   20.58   1
   3   6   8  243.40   16.80   1
  -3   6  -8  188.40  -12.97   1
   3  -6   9   68.55    5.42   1
   3  -6   9   84.16    6.31   1
   3   6   9   77.22    6.26   1
  -3   6  -9   78.00    6.06   1
   3  -6  10   19.23    2.34   1
   3  -7 -11  174.50   12.30   1
   3  -7 -10  307.70   20.89   1
  -3  -7  10  245.80   16.87   1
   3   7 -10  273.70   18.59   1
  -3   7  10  240.10   16.78   1
  -3   7  10  272.60   18.78   1
   3  -7  -9   41.23    3.89   1
   3  -7  -9   39.08    3.32   1
  -3  -7   9   35.02    3.18   1
  -3  -7   9   38.51    3.71   1
   3   7  -9   33.29    2.95   1
   3   7  -9   32.59    3.08   1
  -3   7   9   33.71    3.07   1
  -3   7   9   36.44    3.49   1
   3  -7  -8   18.98    1.90   1
   3  -7  -8   15.87    1.82   1
  -3  -7   8   18.04    2.22   1
   3   7  -8   17.42    2.03   1
   3   7  -8   18.19    1.96   1
  -3   7   8   16.11    1.97   1
  -3   7   8   23.55    2.44   1
   3  -7  -7  239.40   16.03   1
   3  -7  -7  214.40   14.46   1
  -3  -7   7  203.70   14.20   1
  -3  -7   7  216.30   14.80   1
   3   7  -7  215.90   14.72   1
   3   7  -7  241.40   16.66   1
  -3   7   7  211.70   14.36   1
  -3   7   7  232.50   15.70   1
   3  -7  -6  246.30   16.37   1
   3  -7  -6  242.80   16.18   1
  -3  -7   6  226.70   15.61   1
  -3  -7   6  222.80   15.19   1
   3   7  -6  215.80   14.74   1
   3   7  -6  222.50   15.25   1
  -3   7   6  235.60   15.77   1
  -3   7   6  246.20   16.50   1
   3  -7  -5   23.15   -1.82   1
   3  -7  -5   16.27    1.35   1
  -3  -7   5   17.35    2.09   1
   3   7  -5   14.05    1.87   1
  -3   7   5   14.48    1.27   1
  -3   7   5   16.40    1.39   1
  -3  -7   4   29.70    2.89   1
  -3  -7   4   29.09    2.59   1
   3   7  -4   25.69    2.49   1
   3   7  -4   35.06    3.12   1
  -3  -7   3   31.32    2.87   1
  -3  -7   3   27.79    2.48   1
   3   7  -3   26.79    2.57   1
  -3  -7   2  746.70   49.10   1
  -3  -7   2  786.30   51.73   1
   3   7  -2  729.20   48.03   1
   3   7  -2  760.50   49.99   1
  -3  -7   1   56.64    4.29   1
  -3  -7   1   52.04    4.18   1
   3   7  -1   47.44    3.77   1
   3   7  -1   60.89    4.58   1
  -3  -7   0   54.93    4.21   1
   3   7   0   51.87    3.95   1
   3   7   0   54.59    4.26   1
   3  -7   1   40.11    2.80   1
   3  -7   1   38.65    2.77   1
  -3  -7  -1   40.50    3.37   1
  -3  -7  -1   44.69    3.58   1
   3   7   1   42.89    3.35   1
   3   7   1   45.44    3.68   1
  -3   7  -1   48.19    3.36   1
  -3   7  -1   41.80    2.95   1
  -3  -7  -2  471.50   31.31   1
  -3  -7  -2  405.80   26.95   1
   3   7   2  412.10   27.31   1
   3   7   2  453.00   30.19   1
  -3   7  -2  458.60   30.17   1
  -3   7  -2  427.10   28.07   1
   3  -7   3  224.60   15.10   1
   3  -7   3  250.30   16.76   1
  -3  -7  -3  193.70   13.22   1
  -3  -7  -3  229.80   15.70   1
   3   7   3  227.50   15.63   1
   3   7   3  182.40   12.42   1
  -3   7  -3  200.00   13.42   1
  -3   7  -3  205.00   13.74   1
   3  -7   4  137.60    9.43   1
   3  -7   4  144.80   10.04   1
  -3  -7  -4  152.70   10.73   1
  -3  -7  -4  148.90   10.46   1
   3   7   4  147.40   10.50   1
   3   7   4  178.70   12.48   1
  -3   7  -4  142.80    9.84   1
  -3   7  -4  136.40    9.38   1
   3  -7   5  251.50   16.98   1
   3  -7   5  267.00   17.90   1
  -3  -7  -5  277.30   18.82   1
  -3  -7  -5  291.30   19.71   1
   3   7   5  275.80   18.62   1
   3   7   5  276.90   18.89   1
  -3   7  -5  263.30   17.73   1
  -3   7  -5  267.80   18.04   1
   3  -7   6  129.70    9.08   1
   3  -7   6  127.60    9.06   1
  -3  -7  -6  127.00    9.19   1
  -3   7  -6  117.30    8.27   1
  -3   7  -6  134.80    9.47   1
   3  -7   7  246.90   16.76   1
   3  -7   7  228.80   15.74   1
  -3  -7  -7  275.30   18.77   1
  -3  -7  -7  257.00   17.53   1
   3   7   7  301.70   20.42   1
   3   7   7  253.20   17.46   1
  -3   7  -7  248.10   16.91   1
  -3   7  -7  226.30   15.41   1
  -3  -7  -8  153.30   10.95   1
   3  -7   9    3.99    1.40   1
   3  -7   9    4.16    1.83   1
  -3  -8  10    0.18    1.12   1
   3   8 -10    2.58    1.04   1
   3  -8  -9    7.34    1.33   1
   3  -8  -8  210.20   14.17   1
   3  -8  -8  224.60   15.22   1
  -3  -8   8  212.90   14.66   1
  -3  -8   8  202.60   14.19   1
   3   8  -8  223.80   15.29   1
   3   8  -8  218.20   15.09   1
  -3   8   8  188.50   12.97   1
   3  -8  -7  239.80   15.94   1
   3  -8  -7  286.80   19.09   1
  -3  -8   7  246.10   17.05   1
  -3  -8   7  255.70   17.40   1
   3   8  -7  249.40   16.92   1
   3   8  -7  242.70   16.81   1
  -3   8   7  278.20   18.60   1
  -3  -8   6  427.90   28.54   1
  -3  -8   6  457.20   30.64   1
   3   8  -6  471.60   31.43   1
   3   8  -6  441.70   29.39   1
  -3  -8   5  491.00   32.79   1
  -3  -8   5  431.80   28.76   1
   3   8  -5  454.30   30.19   1
   3   8  -5  486.50   32.41   1
  -3  -8   3   76.27    5.67   1
  -3  -8   3   74.64    5.71   1
   3   8  -3   75.08    5.69   1
   3   8  -3   75.48    5.67   1
  -3  -8   2  279.50   18.90   1
  -3  -8   2  266.80   17.98   1
   3   8  -2  270.50   18.30   1
   3   8  -2  362.30  -24.40   1
  -3  -8   1  733.20   48.29   1
  -3  -8   1  727.90   47.92   1
   3   8  -1  731.60   48.24   1
   3   8  -1  690.10   45.42   1
  -3  -8   0 1816.00  118.70   1
  -3  -8   0 1688.00  110.30   1
   3   8   0 1608.00  105.00   1
   3   8   0 1770.00  115.70   1
  -3  -8  -1  365.60   24.38   1
  -3  -8  -1  374.50   25.01   1
   3   8   1  343.50   22.87   1
   3   8   1  388.20   25.97   1
   3  -8   2  785.50   51.34   1
   3  -8   2  731.40   47.84   1
  -3  -8  -2  539.60  -35.68   1
  -3  -8  -2  649.00   42.86   1
   3   8   2  649.30   42.97   1
   3   8   2  537.10  -35.49   1
  -3   8  -2  700.30   45.79   1
  -3   8  -2  665.90   43.56   1
   3  -8   3   80.93    5.69   1
   3  -8   3   69.56    5.07   1
  -3  -8  -3   75.75    5.75   1
  -3  -8  -3   66.37    5.08   1
   3   8   3   78.72    6.06   1
   3   8   3   72.38    5.42   1
  -3   8  -3   73.46    5.20   1
  -3   8  -3   58.83    4.25   1
   3  -8   4  262.50   17.51   1
   3  -8   4  275.40   18.51   1
  -3  -8  -4  303.30   20.55   1
  -3  -8  -4  278.00   18.82   1
   3   8   4  297.40   20.28   1
   3   8   4  275.10   18.57   1
  -3   8  -4  263.40   17.65   1
  -3   8  -4  270.70   18.14   1
   3  -8   5  502.50  -33.45   1
  -3  -8  -5  678.40   44.93   1
  -3  -8  -5  616.10   40.86   1
   3   8   5  662.10   44.03   1
   3   8   5  653.80   43.25   1
  -3   8  -5  542.70   35.92   1
   3  -8   6  422.20   28.14   1
   3  -8   6  450.70   30.14   1
  -3  -8  -6  451.20   30.20   1
  -3  -8  -6  450.80   30.17   1
   3   8   6  412.40   27.83   1
  -3   8  -6  452.70   30.22   1
  -3   8  -6  413.70   27.57   1
   3  -8   7   50.46    4.31   1
  -3  -8  -7   62.48    5.12   1
   3   8   7   56.30    4.62   1
   3   8   7   54.25    4.72   1
  -3   8  -7   51.18    4.28   1
  -3  -8  -8   15.82    2.16   1
  -3  -9   9  185.10   13.07   1
  -3  -9   8   30.07    3.68   1
  -3  -9   8   28.91    3.10   1
   3   9  -8   31.12    3.12   1
   3   9  -8   28.19    2.78   1
  -3  -9   7  274.70   18.81   1
  -3  -9   7  269.10   18.60   1
   3   9  -7  260.20   17.71   1
   3   9  -7  271.80   18.63   1
  -3  -9   6   97.48    7.32   1
  -3  -9   6   97.93    7.52   1
   3   9  -6   89.02    6.55   1
   3   9  -6  105.10    7.77   1
  -3  -9   5   67.27    5.27   1
  -3  -9   5   73.31    5.85   1
   3   9  -5   67.21    5.10   1
   3   9  -5   71.26    5.57   1
  -3  -9   4  195.10   13.65   1
  -3  -9   4  187.90   12.99   1
   3   9  -4  190.10   13.29   1
   3   9  -4  194.60   13.49   1
  -3  -9   3  902.00   59.33   1
  -3  -9   3  955.70   62.91   1
   3   9  -3  949.10   62.51   1
   3   9  -3  918.20   60.37   1
  -3  -9   2  298.40   20.11   1
  -3  -9   1  212.30   14.52   1
  -3  -9   1  183.70   12.69   1
   3   9  -1  176.00   12.18   1
   3   9  -1  213.90   14.74   1
  -3  -9   0  375.80   25.10   1
   3   9   0  362.70   24.34   1
  -3  -9  -1  350.50   23.47   1
   3   9   1  366.70   24.42   1
  -3  -9  -2  966.70   63.49   1
  -3  -9  -2 1044.00   68.54   1
   3   9   2  879.60   57.78   1
   3   9   2  972.20   64.00   1
   3  -9   3  452.60   29.82   1
   3  -9   3  387.80   25.53   1
  -3  -9  -3  372.40   24.94   1
  -3  -9  -3  388.00   26.01   1
   3   9   3  360.40   24.10   1
   3   9   3  384.30   25.91   1
   3  -9   4  220.40   14.98   1
  -3  -9  -4  225.00   15.50   1
  -3  -9  -4  258.80   17.72   1
   3   9   4  236.50   16.13   1
   3   9   4  253.30   17.54   1
  -3   9  -4  236.90   15.93   1
   3  -9   5  572.30   37.98   1
   3  -9   5  658.40   43.72   1
  -3  -9  -5  594.90   39.54   1
  -3  -9  -5  646.80   42.94   1
   3   9   5  609.10   40.36   1
   3   9   5  626.00   41.75   1
   3  -9   6  154.70   11.37   1
  -3  -9  -6  140.00   10.18   1
  -3  -9  -6  147.20   10.61   1
   3   9   6  136.60   10.04   1
   3   9   6  135.50    9.77   1
  -3  -9  -7   21.41    2.66   1
  -3 -10   8  159.70   11.48   1
  -3 -10   7  184.40   13.30   1
  -3 -10   7  171.70   12.15   1
   3  10  -7  196.40   13.87   1
  -3 -10   6  199.30   14.14   1
  -3 -10   6  192.40   13.42   1
   3  10  -6  202.90   14.22   1
   3  10  -6  193.70   13.37   1
  -3 -10   5    7.04    1.78   1
  -3 -10   5    7.42    1.42   1
   3  10  -5    7.48    1.54   1
   3  10  -5    7.85    1.32   1
  -3 -10   4   -0.08    1.25   1
  -3 -10   4    1.28    0.94   1
   3  10  -4    0.10    1.01   1
   3  10  -4    0.75    0.75   1
  -3 -10   3  700.00   46.37   1
  -3 -10   3  687.00   45.42   1
   3  10  -3  674.20   44.58   1
   3  10  -3  745.30   49.40   1
  -3 -10   2  541.40   36.02   1
  -3 -10   2  528.70   35.12   1
   3  10  -2  532.40   35.33   1
   3  10  -2  553.00   36.92   1
  -3 -10   1  482.30   32.08   1
  -3 -10   1  443.40   29.61   1
   3  10  -1  428.70   28.55   1
   3  10  -1  455.50   30.53   1
  -3 -10   0  549.70   36.46   1
  -3 -10   0  515.40   34.23   1
   3  10   0  505.90   33.53   1
   3  10   0  544.60   36.27   1
  -3 -10  -1  385.00   25.77   1
  -3 -10  -1  392.60   26.29   1
   3  10   1  359.10   24.01   1
   3  10   1  412.70   27.76   1
  -3 -10  -2   78.98    6.06   1
  -3 -10  -2   79.43    6.00   1
   3  10   2   82.19    6.35   1
   3  10   2   67.97    5.13   1
  -3 -10  -3    5.43    1.53   1
  -3 -10  -3    6.42    1.37   1
   3  10   3    6.53    1.53   1
   3  10   3    6.87    1.52   1
   3  10   4  149.10   10.56   1
  -3 -10  -5  181.80   12.95   1
  -3 -10  -5  185.40   13.11   1
  -3 -11   7   36.32    3.92   1
   3  11  -7   43.52    4.12   1
  -3 -11   6   38.64    4.56   1
  -3 -11   6   35.99    3.50   1
  -3 -11   5  408.50   27.50   1
  -3 -11   5  399.70   27.21   1
  -3 -11   4  549.30   36.63   1
  -3 -11   3  223.00   15.58   1
  -3 -11   3  218.10   15.12   1
   3  11  -3  230.80   15.86   1
   3  11  -3  216.90   14.99   1
  -3 -11   2    8.21    1.77   1
  -3 -11   2    9.06    2.14   1
   3  11  -2   10.39    1.62   1
   3  11  -2   13.49    2.37   1
  -3 -11   1  124.30    9.22   1
  -3 -11   1  131.80    9.54   1
   3  11  -1  119.70    8.56   1
   3  11  -1  148.00   10.69   1
  -3 -11   0  374.30   25.22   1
  -3 -11   0  337.70   22.94   1
   3  11   0  348.20   23.38   1
   3  11   0  345.50   23.48   1
  -3 -11  -1  115.20    8.43   1
   3  11   1  102.80    7.55   1
  -3 -11  -2  135.10    9.75   1
  -3 -11  -4   13.66    2.05   1
   4   0 -12   96.73    7.09   1
  -4   0  12  108.90    8.01   1
   4   0 -11  324.70   22.05  -1
   4   0 -11  277.40   18.76  -1
  -4   0  11  333.90   22.71  -1
  -4   0  11  309.20   20.92  -1
   4   0 -10 1278.00   83.82   1
   4   0 -10 1288.00   84.54   1
  -4   0  10 1204.00   79.00   1
  -4   0  10 1213.00   79.67   1
   4   0  -9  836.80   55.01   1
   4   0  -9  864.00   56.87   1
  -4   0   9  853.90   56.18   1
  -4   0   9  866.30   57.14   1
  -4   0   8 1064.00   69.75   1
  -4   0   8 1014.00   66.66   1
   4   0  -7  250.20   16.94   1
   4   0  -7  248.10   16.75   1
  -4   0   7  234.30   15.89   1
  -4   0   7  255.50   17.37   1
   4   0  -6  823.40   54.11   1
   4   0  -6  837.70   55.09   1
  -4   0   6  765.10   50.39   1
  -4   0   6  785.30   51.62   1
   4   0  -5   30.92   -2.70   1
   4   0  -5   11.84    1.55   1
  -4   0   5    9.86    1.30   1
  -4   0   5   11.97    1.61   1
   4   0  -4 1175.00   76.88   1
   4   0  -4 1376.00   89.94   1
  -4   0   4 1407.00   92.03   1
  -4   0   4 1184.00   77.47   1
   4   0  -3   71.10    5.22   1
   4   0  -2 5368.00  349.20   1
   4   0  -1  121.80    8.51   1
  -4   0   1  114.30    7.99   1
   4   0   0   41.54    3.21   1
  -4   0   0   44.25    3.45   1
   4   0   1 1354.00   88.38   1
   4   0   1 1640.00  107.10   1
  -4   0  -1 1627.00  106.30   1
  -4   0  -1 1380.00   90.15   1
   4   0   2  256.00   17.31   1
   4   0   2  226.00   15.17   1
  -4   0  -2  215.60   14.55   1
  -4   0  -2  262.70   17.68   1
   4   0   3  660.70   43.58   1
   4   0   3  629.40   41.42   1
  -4   0  -3  619.90   40.85   1
  -4   0  -3  649.90   42.81   1
   4   0   4   35.70    3.18   1
   4   0   4   39.84    3.26   1
  -4   0  -4   37.95    3.19   1
  -4   0  -4   40.17    3.34   1
   4   0   5    6.73    1.66   1
   4   0   5    5.97    1.22   1
  -4   0  -5    4.80    1.18   1
  -4   0  -5    7.28    1.36   1
   4   0   6 2392.00  156.20   1
   4   0   6 2686.00  175.20   1
  -4   0  -6 2333.00  152.20   1
  -4   0  -6 2672.00  174.30   1
   4   0   7 2039.00  133.30  -1
   4   0   7 2223.00  145.10  -1
  -4   0  -7 1859.00  121.50  -1
  -4   0  -7 2234.00  146.00  -1
   4   0   8  283.00   19.34   1
   4   0   8  294.20   19.91   1
   4   0   9   88.85    6.79   1
  -4   0  -9   85.62    6.42   1
   4  -1 -12   19.25    2.30   1
  -4  -1  12   24.05    3.24   1
   4   1 -12   18.69    2.36   1
  -4   1  12   18.47    2.26   1
   4  -1 -11 1528.00  100.10   1
  -4  -1  11 1333.00   87.42   1
  -4  -1  11 1408.00   92.47   1
   4   1 -11 1368.00   89.60   1
   4   1 -11 1330.00   87.26   1
  -4   1  11 1308.00   85.93   1
  -4   1  11 1380.00   90.48   1
   4  -1 -10 1823.00  119.20   1
   4  -1 -10 1953.00  127.50   1
  -4  -1  10 2023.00  132.30   1
  -4  -1  10 1947.00  127.20   1
   4   1 -10 2065.00  134.90   1
   4   1 -10 1938.00  126.70   1
  -4   1  10 1997.00  130.40   1
  -4   1  10 1979.00  129.40   1
   4  -1  -9 2440.00  159.20   1
   4  -1  -9 2464.00  160.70   1
  -4  -1   9 2257.00  147.50   1
  -4  -1   9 2630.00  171.70   1
   4   1  -9 2375.00  155.10   1
   4   1  -9 2788.00  181.90   1
  -4   1   9 2468.00  161.00   1
  -4   1   9 2412.00  157.50   1
  -4  -1   8  694.30   45.92   1
  -4  -1   8  692.60   45.70   1
   4   1  -8  707.20   46.67   1
   4   1  -8  745.90   49.12   1
   4  -1  -7  191.10   12.98   1
   4  -1  -7  182.10   12.50   1
  -4  -1   7  192.90   13.20   1
   4   1  -7  191.30   13.09   1
  -4   1   7  176.90   12.10   1
  -4   1   7  179.60   12.41   1
   4  -1  -6  393.60   26.18   1
   4  -1  -6  412.20   27.35   1
  -4  -1   6  379.50   25.36   1
  -4  -1   6  400.10   26.60   1
   4   1  -6  396.00   26.39   1
   4   1  -6  386.00   25.78   1
  -4   1   6  380.20   25.39   1
  -4   1   6  447.60   29.73   1
   4  -1  -5  431.20   28.60   1
   4  -1  -5  429.80   28.56   1
  -4  -1   5  435.60   28.91   1
  -4  -1   5  471.80   31.33   1
   4   1  -5  425.50   28.26   1
   4   1  -5  452.20   30.07   1
  -4   1   5  426.60   28.28   1
  -4   1   5  486.00   32.22   1
  -4  -1   4  690.00   45.39   1
  -4  -1   4  689.00   45.43   1
   4   1  -4  642.20   42.36   1
   4   1  -4  735.10   48.37   1
  -4   1   4  679.30   44.65   1
   4  -1  -3 2097.00  136.80   1
   4  -1  -3 1954.00  127.40   1
  -4  -1   3 2000.00  130.40   1
  -4  -1   3 2128.00  138.90   1
   4   1  -3 1916.00  125.10   1
   4   1  -3 2155.00  140.60   1
  -4   1   3 2265.00  147.70   1
  -4   1   3 2035.00  132.70   1
   4  -1  -2  216.00   14.53   1
   4  -1  -2  203.50   13.75   1
  -4  -1   2  217.50   14.73   1
  -4  -1   2  192.60   13.06   1
   4   1  -2  180.90   12.37   1
   4   1  -2  215.10   14.53   1
  -4   1   2  205.20   13.82   1
  -4   1   2  216.80   14.66   1
   4  -1  -1 1309.00   85.57   1
  -4  -1   1 1504.00   98.23   1
  -4  -1   1 1418.00   92.67   1
   4   1  -1 1473.00   96.19   1
   4   1  -1 1443.00   94.32   1
  -4   1   1 1517.00   99.02   1
  -4   1   1 1534.00  100.10   1
  -4  -1   0  952.10   62.45   1
  -4  -1   0  806.40   52.92   1
   4   1   0  824.60   54.05   1
   4   1   0  973.20   63.88   1
  -4   1   0  914.00   59.90   1
  -4   1   0  839.00   54.97   1
  -4  -1  -1 1757.00  114.70   1
  -4  -1  -1 2094.00  136.60   1
   4   1   1 2119.00  138.30   1
   4   1   1 1704.00  111.20   1
  -4   1  -1 1564.00 -102.10   1
  -4  -1  -2 1037.00   67.85   1
  -4  -1  -2 1203.00   78.77   1
   4   1   2 1076.00   70.36   1
   4   1   2 1193.00   78.16   1
  -4   1  -2 1111.00   72.67   1
  -4   1  -2 1220.00   79.82   1
  -4  -1  -3  402.00   26.77   1
  -4  -1  -3  360.90   24.00   1
   4   1   3  407.30   27.19   1
   4   1   3  369.60   24.53   1
  -4   1  -3  366.10   24.34   1
  -4   1  -3  414.00   27.48   1
   4  -1   4  451.00   30.00   1
  -4  -1  -4  493.00   32.67   1
   4   1   4  492.70   32.61   1
  -4   1  -4  537.60   35.52   1
  -4   1  -4  677.10  -44.74   1
   4  -1   5   24.49    2.45   1
   4  -1   5   21.57    2.19   1
  -4  -1  -5   20.16    2.18   1
  -4  -1  -5   24.43    2.43   1
   4   1   5   22.78    2.26   1
   4   1   5   22.36    2.44   1
  -4   1  -5   19.33    2.03   1
  -4   1  -5   24.04    2.45   1
   4  -1   6  492.10   32.71   1
   4  -1   6  625.50   41.33   1
  -4  -1  -6  486.90   32.34   1
  -4  -1  -6  572.90   38.01   1
   4   1   6  494.30   32.92   1
   4   1   6  589.40   39.01   1
  -4   1  -6  575.60   38.18   1
  -4   1  -6  517.20   34.26   1
   4  -1   7  285.00   19.27   1
   4  -1   7  226.80   15.57   1
  -4  -1  -7  269.70   18.38   1
  -4  -1  -7  235.40   16.08   1
   4   1   7  287.40   19.48   1
   4   1   7  233.30   16.08   1
  -4   1  -7  271.60   18.51   1
  -4   1  -7  237.50   16.17   1
   4  -1   8  188.80   13.20   1
   4  -1   8  205.50   14.14   1
  -4   1  -8  179.10   12.40   1
  -4   1  -8  227.70   15.67   1
   4  -1   9   94.86    7.12   1
  -4  -1  -9   91.11    6.91   1
   4   1   9   96.57    7.33   1
  -4   1  -9   89.45    6.65   1
   4  -2 -12  304.70   20.61   1
  -4  -2  12  300.30   20.49   1
   4   2 -12  309.60   20.98   1
  -4   2  12  272.60   18.62   1
   4  -2 -11   19.68    2.09   1
  -4  -2  11   20.68    2.39   1
   4   2 -11   18.21    2.08   1
  -4   2  11   21.90    2.61   1
  -4   2  11   21.23    2.35   1
   4  -2 -10  105.40    7.68   1
   4  -2 -10   98.27    7.07   1
  -4  -2  10  115.50    8.38   1
  -4  -2  10  108.50    8.14   1
   4   2 -10  107.70    7.88   1
   4   2 -10  104.80    7.60   1
  -4   2  10  110.90    8.19   1
  -4   2  10  118.40    8.50   1
   4  -2  -9  204.90   14.13   1
   4  -2  -9  186.40   12.76   1
  -4  -2   9  197.60   13.77   1
  -4  -2   9  196.20   13.56   1
   4   2  -9  199.30   13.71   1
   4   2  -9  196.20   13.58   1
  -4   2   9  199.40   13.70   1
  -4   2   9  199.80   13.91   1
   4  -2  -8 1586.00  103.70   1
   4  -2  -8 1557.00  101.70   1
  -4  -2   8 1573.00  102.90   1
  -4  -2   8 1600.00  104.70   1
   4   2  -8 1604.00  104.90   1
   4   2  -8 1597.00  104.40   1
  -4   2   8 1557.00  101.90   1
  -4   2   8 1532.00  100.20   1
   4  -2  -7 1530.00   99.99   1
   4  -2  -7 1554.00  101.50   1
  -4  -2   7 1526.00   99.88   1
  -4  -2   7 1533.00  100.30   1
   4   2  -7 1524.00   99.64   1
   4   2  -7 1518.00   99.28   1
  -4   2   7 1539.00  100.60   1
  -4   2   7 1498.00   98.01   1
   4  -2  -6   21.39    1.97   1
   4  -2  -6   23.67    2.20   1
  -4  -2   6   22.56    2.33   1
  -4  -2   6   22.96    2.25   1
   4   2  -6   20.00    2.04   1
   4   2  -6   26.86    2.62   1
  -4   2   6   22.37    2.08   1
  -4   2   6   23.24    2.27   1
   4  -2  -5   18.31    1.85   1
  -4  -2   5   20.03    1.98   1
  -4  -2   5   19.34    2.09   1
   4   2  -5   19.97    2.05   1
   4   2  -5   20.38    2.12   1
  -4   2   5   17.26    1.69   1
   4  -2  -4  374.90   24.92   1
   4  -2  -4  482.90   32.04   1
  -4  -2   4  371.20   24.79   1
  -4  -2   4  348.00   23.22   1
   4   2  -4  393.10   26.17   1
   4   2  -4  336.20   22.51   1
  -4   2   4  381.20   25.39   1
  -4   2   4  357.90   23.76   1
   4  -2  -3 2954.00  192.40   1
   4  -2  -3 3145.00  204.80   1
  -4  -2   3 3122.00  203.40   1
  -4  -2   3 3203.00  208.70   1
   4   2  -3 2900.00  189.00   1
   4   2  -3 3192.00  208.00   1
  -4   2   3 3109.00  202.50   1
  -4   2   3 2981.00  194.10   1
   4  -2  -2 1342.00   87.69   1
   4  -2  -2 1266.00   82.70   1
  -4  -2   2 1408.00   92.07   1
  -4  -2   2 1360.00   88.95   1
   4   2  -2 1349.00   88.26   1
   4   2  -2 1341.00   87.69   1
  -4   2   2 1405.00   91.77   1
  -4   2   2 1291.00   84.34   1
   4  -2  -1  351.20   23.21   1
   4  -2  -1  356.00   23.62   1
  -4  -2   1  399.80   26.54   1
  -4  -2   1  368.40   24.52   1
   4   2  -1  372.50   24.82   1
   4   2  -1  381.70   25.32   1
  -4   2   1  359.50   23.82   1
  -4   2   1  390.00   25.81   1
   4  -2   0  246.80   16.49   1
   4  -2   0  255.40   17.16   1
  -4  -2   0  269.30   18.11   1
  -4  -2   0  234.30   15.77   1
   4   2   0  232.60   15.63   1
   4   2   0  246.00   16.65   1
  -4   2   0  214.00   14.37   1
  -4   2   0  258.00   17.30   1
   4  -2   1  281.30   18.68   1
   4  -2   1  334.60   22.31   1
  -4  -2  -1  281.80   18.82   1
  -4  -2  -1  345.30   23.07   1
   4   2   1  279.90   18.67   1
   4   2   1  356.40   23.88   1
  -4   2  -1  335.20   22.30   1
  -4   2  -1  294.20   19.58   1
   4  -2   2 1922.00  125.30   1
   4  -2   2 2196.00  143.30   1
  -4  -2  -2 2129.00  138.90   1
  -4  -2  -2 1912.00  124.70   1
   4   2   2 2530.00  165.20   1
   4   2   2 1874.00  122.30   1
  -4   2  -2 2071.00  135.10   1
  -4   2  -2 2208.00  144.00   1
   4  -2   3  724.70   47.71   1
   4  -2   3  774.80   50.84   1
  -4  -2  -3  708.80   46.61   1
  -4  -2  -3  791.50   52.12   1
   4   2   3  703.30   46.21   1
   4   2   3  739.10   48.74   1
  -4   2  -3  797.50   52.37   1
  -4   2  -3  791.10   51.98   1
   4  -2   4  331.90   22.18   1
   4  -2   4  314.50   21.14   1
  -4  -2  -4  285.10   19.17   1
  -4  -2  -4  316.60   21.30   1
   4   2   4  290.10   19.45   1
   4   2   4  322.90   21.80   1
  -4   2  -4  302.50   20.28   1
  -4   2  -4  330.80   22.16   1
   4  -2   5  161.90   11.22   1
   4  -2   5  153.00   10.68   1
  -4  -2  -5  148.20   10.41   1
  -4  -2  -5  147.20   10.30   1
   4   2   5  158.40   10.99   1
   4   2   5  143.70   10.16   1
  -4   2  -5  175.50   12.13   1
  -4   2  -5  146.00   10.14   1
   4  -2   6 2145.00  140.10   1
   4  -2   6 2537.00  165.50   1
  -4   2  -6 2522.00  164.60   1
  -4   2  -6 2133.00  139.20   1
   4  -2   7 2540.00  165.70   1
   4  -2   7 2259.00  147.50   1
  -4  -2  -7 2690.00  175.60   1
  -4  -2  -7 2354.00  153.70   1
   4   2   7 2961.00  193.20   1
   4   2   7 2407.00  157.30   1
  -4   2  -7 2258.00  147.40   1
  -4   2  -7 2566.00  167.40   1
   4  -2   8  469.40   31.35   1
   4  -2   8  520.10   34.57   1
  -4  -2  -8  476.80   31.82   1
   4   2   8  502.70   33.63   1
  -4   2  -8  522.90   34.81   1
  -4   2  -8  448.90   29.92   1
   4  -2   9  149.40   10.65   1
  -4   2  -9  164.10   11.43   1
   4  -3 -12  341.00   23.06   1
  -4   3  12  379.30   25.59   1
   4  -3 -11  228.80   15.63   1
   4  -3 -11  229.60   15.86   1
  -4  -3  11  230.10   15.88   1
   4   3 -11  218.80   15.03   1
  -4   3  11  233.70   16.29   1
  -4   3  11  219.70   15.20   1
   4  -3 -10  645.20   42.72   1
   4  -3 -10  649.40   42.87   1
  -4  -3  10  647.30   42.91   1
  -4  -3  10  624.10   41.50   1
   4   3 -10  635.60   42.06   1
   4   3 -10  634.60   42.06   1
  -4   3  10  629.10   41.81   1
  -4   3  10  656.30   43.37   1
   4  -3  -9  546.50   36.13   1
   4  -3  -9  534.30   35.50   1
  -4  -3   9  592.40   39.30   1
  -4  -3   9  594.80   39.53   1
   4   3  -9  570.90   37.83   1
   4   3  -9  586.80   38.91   1
  -4   3   9  577.40   38.37   1
  -4   3   9  581.70   38.49   1
   4  -3  -8  201.90   13.83   1
   4  -3  -8  190.30   12.96   1
  -4  -3   8  196.80   13.67   1
  -4  -3   8  190.50   13.18   1
   4   3  -8  194.00   13.34   1
   4   3  -8  209.70   14.53   1
  -4   3   8  183.80   12.60   1
  -4   3   8  194.20   13.43   1
   4  -3  -7  334.60   22.39   1
   4  -3  -7  285.40   19.15   1
  -4  -3   7  277.80   18.86   1
  -4  -3   7  267.10   18.09   1
   4   3  -7  283.10   19.14   1
   4   3  -7  296.40   19.97   1
  -4   3   7  279.80   18.89   1
  -4   3   7  365.10   24.49   1
   4  -3  -6   16.29    1.73   1
  -4   3   6   16.84    1.85   1
   4  -3  -5  541.00   35.65   1
   4  -3  -5  584.60   38.56   1
  -4  -3   5  576.00   38.07   1
  -4  -3   5  573.90   38.03   1
   4   3  -5  582.80   38.54   1
   4   3  -5  519.00   34.46   1
  -4   3   5  583.50   38.55   1
   4  -3  -4  694.50   45.65   1
   4  -3  -4  728.60   47.86   1
  -4  -3   4  731.70   48.27   1
  -4  -3   4  629.00   41.50   1
   4   3  -4  633.80   41.85   1
   4   3  -4  752.90   49.57   1
  -4   3   4  708.80   46.62   1
  -4   3   4  641.30   42.16   1
   4  -3  -3  241.70   16.15   1
   4  -3  -3  226.90   15.23   1
  -4  -3   3  261.00   17.63   1
   4   3  -3  221.90   15.04   1
   4   3  -3  263.00   17.72   1
  -4   3   3  225.70   15.16   1
  -4   3   3  233.10   15.60   1
   4  -3  -2   87.32    6.15  -1
   4  -3  -2   79.12    5.56  -1
  -4  -3   2   89.63    6.49  -1
  -4  -3   2   86.17    6.22  -1
   4   3  -2   81.69    5.97  -1
   4   3  -2   85.09    6.13  -1
  -4   3   2   82.67    5.87  -1
  -4   3   2   81.07    5.72  -1
   4  -3  -1 1172.00   76.60   1
   4  -3  -1 1042.00   68.04   1
  -4  -3   1 1249.00   81.78   1
  -4  -3   1 1157.00   75.73   1
   4   3  -1 1127.00   73.75   1
   4   3  -1 1210.00   79.21   1
  -4   3   1 1067.00   69.71   1
  -4   3   1 1215.00   79.40   1
   4  -3   0  221.80   14.94   1
   4  -3   0  195.70   13.12   1
  -4  -3   0  196.20   13.30   1
  -4  -3   0  217.10   14.73   1
   4   3   0  199.20   13.61   1
   4   3   0  196.00   13.26   1
  -4   3   0  188.00   12.65   1
  -4   3   0  225.90   15.16   1
   4  -3   1  284.80   19.08   1
   4  -3   1  226.10   15.11   1
  -4  -3  -1  245.80   16.53   1
  -4  -3  -1  298.30  -20.06   1
   4   3   1  228.00   15.32   1
   4   3   1  292.70   19.73   1
  -4   3  -1  282.00   18.85   1
  -4   3  -1  237.60   15.90   1
   4  -3   2  111.00    7.76   1
  -4  -3  -2  141.90    9.94   1
  -4  -3  -2  109.50    7.75   1
   4   3   2  132.70    9.43   1
   4   3   2  116.00    8.11   1
  -4   3  -2  103.50    7.34   1
   4  -3   3 1492.00   97.47   1
   4  -3   3 1396.00   91.30   1
  -4  -3  -3 1169.00   76.54   1
   4   3   3 1133.00  -74.17   1
  -4   3  -3 1484.00   96.97   1
  -4   3  -3 1521.00   99.40   1
   4  -3   4  180.40   12.35   1
   4  -3   4  149.20   10.38   1
  -4  -3  -4  165.40   11.53   1
  -4  -3  -4  147.50   10.27   1
   4   3   4  157.10   11.07   1
   4   3   4  150.70   10.45   1
  -4   3  -4  163.00   11.19   1
  -4   3  -4  164.90   11.41   1
   4  -3   5  249.50   16.85   1
  -4  -3  -5  264.40   17.92   1
  -4  -3  -5  250.40   17.07   1
   4   3   5  235.10   15.97   1
  -4   3  -5  251.20   17.02   1
   4  -3   6  228.00   15.61   1
   4  -3   6  246.50   16.74   1
  -4  -3  -6  231.50   15.84   1
  -4  -3  -6  251.40   17.13   1
   4   3   6  248.80   16.90   1
   4   3   6  233.10   16.07   1
  -4   3  -6  215.70   14.70   1
  -4   3  -6  245.00   16.67   1
   4  -3   7   11.95    1.84   1
   4  -3   7   20.46    2.13   1
  -4  -3  -7   15.77    2.10   1
  -4  -3  -7   15.70    2.12   1
   4   3   7   16.81    2.07   1
   4   3   7   12.84    2.40   1
  -4   3  -7   13.96    1.77   1
  -4   3  -7   16.51    2.02   1
   4  -3   8  330.00   22.19   1
   4  -3   8  291.60   19.85   1
  -4  -3  -8  273.00   18.57   1
   4   3   8  282.60   19.38   1
  -4   3  -8  253.20   17.29   1
  -4   3  -8  275.70   18.66   1
   4  -3   9  207.20   14.41   1
  -4   3  -9  223.40   15.31   1
   4  -4 -11   80.29    6.21   1
   4  -4 -11   81.55    6.18   1
  -4  -4  11   81.76    6.31   1
   4   4 -11   79.50    6.08   1
  -4   4  11   79.36    6.18   1
  -4   4  11   87.32    6.87   1
   4  -4 -10  168.00   11.78   1
  -4  -4  10  172.40   12.08   1
  -4  -4  10  172.90   12.33   1
   4   4 -10  167.50   11.69   1
   4   4 -10  176.10   12.44   1
  -4   4  10  168.40   11.77   1
  -4   4  10  183.00   12.86   1
   4  -4  -9  164.50   11.48   1
  -4  -4   9  180.60   12.60   1
   4   4  -9  187.10   13.10   1
   4   4  -9  187.20   12.94   1
   4  -4  -8    5.29    0.96   1
   4  -4  -8    6.57    1.73   1
  -4  -4   8    4.70    1.17   1
  -4  -4   8    5.86    1.43   1
   4   4  -8    6.51    1.33   1
   4   4  -8    6.48    1.22   1
  -4   4   8    7.39    1.23   1
   4  -4  -7   46.77    3.80   1
   4  -4  -7   52.33    4.00   1
  -4  -4   7   45.85    3.88   1
  -4  -4   7   53.13    4.26   1
   4   4  -7   43.15    3.57   1
   4   4  -7   47.66    3.98   1
  -4   4   7   48.14    3.96   1
  -4   4   7   45.01    3.60   1
   4  -4  -6   99.62    6.99   1
   4  -4  -6  102.80    7.28   1
  -4  -4   6   97.78    7.09   1
  -4  -4   6  101.30    7.53   1
   4   4  -6  103.60    7.51   1
   4   4  -6  105.50    7.74   1
  -4   4   6  103.40    7.26   1
  -4   4   6  100.00    7.23   1
   4  -4  -5   56.13    4.26   1
   4  -4  -5   45.72    3.44   1
  -4  -4   5   46.52    3.87   1
  -4   4   5   61.65    4.69   1
  -4   4   5   58.54    4.35   1
   4  -4  -4  219.20   14.76   1
   4  -4  -4  235.10   15.75   1
  -4  -4   4  212.70   14.49   1
  -4  -4   4  275.70   18.82   1
   4   4  -4  209.00   14.32   1
   4   4  -4  264.10   17.88   1
  -4   4   4  213.70   14.35   1
  -4   4   4  233.00   15.67   1
   4  -4  -3  202.20   13.63   1
   4  -4  -3  193.10   12.99   1
  -4  -4   3  203.70   13.96   1
  -4  -4   3  193.50   13.23   1
   4   4  -3  201.80   13.81   1
   4   4  -3  205.10   13.99   1
  -4   4   3  190.30   12.82   1
  -4   4   3  206.40   13.90   1
   4  -4  -2  445.60   29.40   1
   4  -4  -2  424.30   27.93   1
  -4  -4   2  486.60   32.27   1
  -4  -4   2  437.20   29.00   1
   4   4  -2  477.80   31.65   1
   4   4  -2  433.40   28.80   1
  -4   4   2  439.00   28.94   1
  -4   4   2  473.00   31.16   1
   4  -4  -1  237.80   15.80   1
   4  -4  -1  307.50   20.54   1
  -4  -4   1  253.50   17.12   1
  -4  -4   1  258.70   17.42   1
   4   4  -1  275.00   18.46   1
   4   4  -1  255.10   17.24   1
  -4   4   1  328.00   21.87   1
  -4   4   1  249.50   16.60   1
   4  -4   0   38.84    2.94   1
   4  -4   0   42.18    3.34   1
  -4  -4   0   39.43    3.25   1
  -4  -4   0   45.23    3.68   1
   4   4   0   42.04    3.55   1
   4   4   0   38.86    3.22   1
  -4   4   0   45.46    3.52   1
  -4   4   0   38.52    2.93   1
   4  -4   1  358.20  -23.86   1
   4  -4   1  296.60   19.85   1
  -4  -4  -1  277.70   18.83   1
  -4  -4  -1  258.20   17.39   1
   4   4   1  291.60   19.76   1
   4   4   1  258.40   17.32   1
  -4   4  -1  246.90   16.49   1
   4  -4   2  300.90   20.16   1
   4  -4   2  297.40   19.82   1
  -4  -4  -2  291.80   19.72   1
   4   4   2  274.40   18.67   1
  -4   4  -2  301.70   20.16   1
  -4   4  -2  295.30   19.72   1
   4  -4   3  191.00   12.99   1
   4  -4   3  175.50   12.08   1
  -4  -4  -3  194.50   13.53   1
  -4  -4  -3  160.20   11.05   1
   4   4   3  153.10   10.55   1
   4   4   3  224.80  -15.77   1
  -4   4  -3  175.10   11.99   1
  -4   4  -3  176.80   12.13   1
   4  -4   4  735.80   48.38   1
   4  -4   4  656.60   43.29   1
  -4  -4  -4  703.40   46.48   1
  -4  -4  -4  629.60   41.56   1
   4   4   4  628.00   41.41   1
   4   4   4  678.90   44.94   1
  -4   4  -4  744.40   49.01   1
  -4   4  -4  662.00   43.58   1
  -4  -4  -5  162.00   11.32   1
  -4  -4  -5  183.80   12.77   1
   4   4   5  193.50   13.28   1
   4   4   5  181.10   12.70   1
   4  -4   6  115.40    8.50   1
   4  -4   6  123.00    8.69   1
  -4  -4  -6  127.30    9.25   1
  -4  -4  -6  130.20    9.35   1
   4   4   6  134.50    9.59   1
   4   4   6  145.70   10.85   1
  -4   4  -6  116.40    8.35   1
  -4   4  -6  104.00    7.50   1
   4  -4   7  389.20   25.97   1
   4  -4   7  302.70  -20.52   1
  -4  -4  -7  378.20   25.43   1
  -4  -4  -7  435.60   29.24   1
   4   4   7  391.50   26.41   1
   4   4   7  414.50   27.76   1
  -4   4  -7  383.60   25.68   1
  -4   4  -7  330.70   22.20   1
   4  -4   8   50.10    4.25   1
   4  -4   8   47.51    3.97   1
  -4  -4  -8   55.46    4.57   1
   4   4   8   46.41    4.21   1
  -4   4  -8   48.92    4.03   1
  -4   4  -8   58.11    4.83   1
   4  -4   9   46.83    4.15   1
   4  -5 -12    4.95    2.07   1
   4  -5 -12    5.74    2.20   1
   4  -5 -11  442.40   29.60   1
   4  -5 -11  398.70   26.95   1
  -4   5  11  477.20   32.04   1
  -4   5  11  396.30   26.93   1
   4  -5 -10  105.40    7.63   1
   4  -5 -10   86.49    6.63   1
  -4  -5  10   96.04    7.24   1
   4   5 -10   90.82    6.75   1
  -4   5  10   92.37    7.09   1
  -4   5  10  100.50    7.44   1
   4  -5  -9  263.30   17.90  -1
   4  -5  -9  290.40   19.53  -1
  -4  -5   9  250.10   17.24  -1
  -4  -5   9  265.80   18.18  -1
   4   5  -9  264.70   18.07  -1
   4   5  -9  273.30   18.53  -1
  -4   5   9  254.60   17.46  -1
  -4   5   9  259.60   17.62  -1
   4  -5  -8  254.10   17.23   1
   4  -5  -8  253.50   17.07   1
  -4  -5   8  239.40   16.55   1
  -4  -5   8  249.70   17.06   1
   4   5  -8  270.50   18.48   1
   4   5  -8  264.20   17.92   1
  -4   5   8  233.50   15.96   1
  -4   5   8  248.30   16.78   1
   4  -5  -7    6.90    1.20   1
  -4  -5   7    5.62    1.32   1
  -4  -5   7    5.89    1.52   1
   4   5  -7    6.18    1.34   1
   4   5  -7    6.40    1.22   1
  -4   5   7    6.12    1.24   1
   4  -5  -6   59.80    4.59   1
   4  -5  -6   54.27    4.04   1
  -4  -5   6   65.11    5.17   1
  -4  -5   6   64.31    4.97   1
   4   5  -6   64.66    5.03   1
   4   5  -6   66.50    5.22   1
  -4   5   6   62.77    4.88   1
  -4   5   6   57.28    4.30   1
   4  -5  -5  758.30   49.79   1
   4  -5  -5  697.40   45.74   1
  -4  -5   5  748.30   49.43   1
  -4  -5   5  690.80   45.61   1
   4   5  -5  780.80   51.61   1
   4   5  -5  724.00   47.79   1
  -4   5   5  654.40   42.98   1
  -4   5   5  723.00   47.57   1
   4  -5  -4  180.90   12.19   1
   4  -5  -4  161.30   10.95   1
  -4  -5   4  157.80   11.12   1
   4   5  -4  173.90   12.06   1
  -4   5   4  173.70   11.81   1
  -4   5   4  171.90   11.67   1
   4  -5  -3 1058.00   69.16   1
   4  -5  -3 1120.00   73.23   1
  -4  -5   3  987.60   64.82   1
  -4  -5   3 1045.00   68.65   1
   4   5  -3  971.80   63.84   1
   4   5  -3 1037.00   68.08   1
  -4   5   3 1037.00   67.81   1
  -4   5   3  980.00   64.09   1
   4  -5  -2  129.80    8.78   1
  -4  -5   2  157.80   11.01   1
  -4  -5   2  145.30   10.12   1
   4   5  -2  158.40   11.03   1
   4   5  -2  153.80   10.67   1
  -4   5   2  138.40    9.37   1
  -4   5   2  145.40    9.85   1
   4  -5  -1  178.00   11.91   1
   4  -5  -1  194.20   13.06   1
  -4  -5   1  201.40   13.82   1
  -4  -5   1  242.10   16.50   1
   4   5  -1  258.00  -17.57   1
   4   5  -1  196.30   13.46   1
  -4   5   1  193.90   13.01   1
  -4   5   1  225.90   15.16   1
   4  -5   0 1608.00  104.90   1
   4  -5   0 1741.00  113.50   1
  -4  -5   0 1560.00  102.00   1
  -4  -5   0 1795.00  117.20   1
   4   5   0 1720.00  112.50   1
   4   5   0 1600.00  104.50   1
  -4   5   0 1724.00  112.40   1
  -4   5   0 1624.00  105.90   1
   4  -5   1  218.20   14.74   1
   4  -5   1  233.30   15.60   1
  -4   5  -1  236.30   15.88   1
  -4   5  -1  223.30   14.99   1
   4  -5   2  275.00   18.53   1
   4  -5   2  256.30   17.18   1
  -4  -5  -2  222.70   15.14   1
  -4  -5  -2  280.00   18.97   1
   4   5   2  234.60   16.12   1
   4   5   2  197.50  -13.43   1
  -4   5  -2  260.20   17.47   1
  -4   5  -2  246.90   16.62   1
   4  -5   3  166.40   11.41   1
   4  -5   3  138.80    9.69   1
  -4  -5  -3  168.10   11.71   1
  -4  -5  -3  131.70    9.24   1
   4   5   3  140.20    9.73   1
   4   5   3  145.50   10.35   1
  -4   5  -3  153.00   10.55   1
  -4   5  -3  155.70   10.72   1
   4  -5   4  138.70    9.73   1
   4  -5   4  160.10   11.07   1
  -4  -5  -4  129.70    9.19   1
  -4  -5  -4  143.90   10.18   1
   4   5   4  128.80    9.06   1
   4   5   4  133.70    9.63   1
  -4   5  -4  139.00    9.66   1
  -4   5  -4  142.90    9.94   1
   4  -5   5   11.51    1.87  -1
  -4  -5  -5    7.99    1.56  -1
  -4  -5  -5   11.27    1.68  -1
   4   5   5    8.41    1.69  -1
   4   5   5    9.12    1.50  -1
   4  -5   6   30.55    2.94   1
   4  -5   6   30.66    2.73   1
  -4  -5  -6   31.03    2.95   1
  -4  -5  -6   35.38    3.26   1
   4   5   6   28.24    2.93   1
   4   5   6   32.28    2.99   1
  -4   5  -6   33.71    2.99   1
  -4   5  -6   31.94    2.87   1
   4  -5   7   45.96    3.74   1
   4  -5   7   48.29    4.17   1
  -4  -5  -7   53.93    4.43   1
   4   5   7   58.40    4.92   1
  -4   5  -7   45.83    3.77   1
  -4   5  -7   50.84    4.13   1
   4  -5   8  283.20   19.37   1
   4  -5   8  311.60   21.04   1
  -4  -5  -8  315.60   21.63   1
  -4   5  -8  282.40   19.12   1
  -4   5  -8  309.00   21.09   1
   4  -5   9  119.20    8.79   1
   4  -6 -11   45.36    4.14   1
   4  -6 -10   75.10    5.81   1
  -4  -6  10   63.93    5.15   1
   4   6 -10   64.26    5.04   1
  -4   6  10   58.86    5.06   1
  -4   6  10   62.11    5.04   1
   4  -6  -9   10.18    1.94   1
   4  -6  -9    8.71    2.05   1
  -4   6   9    7.53    1.57   1
  -4   6   9   11.23    1.69   1
   4  -6  -8  132.00    9.41   1
   4  -6  -8  124.30    8.72   1
  -4  -6   8  132.00    9.38   1
  -4  -6   8  118.10    8.70   1
   4   6  -8  133.30    9.54   1
   4   6  -8  129.70    9.18   1
  -4   6   8  129.50    9.16   1
  -4   6   8  130.40    9.34   1
   4  -6  -7  323.90   21.72   1
   4  -6  -7  300.80   20.06   1
  -4  -6   7  268.70   18.27   1
   4   6  -7  289.90   19.56   1
  -4   6   7  307.90   20.79   1
  -4   6   7  279.50   18.77   1
   4  -6  -6  534.40   35.27   1
   4  -6  -6  490.50   32.31   1
   4   6  -6  516.40   34.40   1
   4   6  -6  477.20   31.90   1
  -4   6   6  516.40   34.22   1
   4  -6  -5  321.80   21.37   1
   4  -6  -5  334.70   22.13   1
  -4  -6   5  323.40   22.10   1
   4   6  -5  359.70   24.18   1
   4   6  -5  333.00   22.47   1
  -4   6   5  335.60   22.24   1
  -4   6   5  323.80   21.59   1
   4  -6  -4 1303.00   84.99   1
   4  -6  -4 1639.00  106.80   1
   4   6  -4 1668.00  109.10   1
   4   6  -4 1571.00  102.90   1
  -4   6   4 1548.00  101.00   1
   4  -6  -3  216.80   14.42   1
  -4  -6   3  219.40   15.08   1
   4   6  -3  240.50   16.39   1
   4   6  -3  245.20   16.68   1
  -4   6   3  217.70   14.49   1
  -4   6   3  232.30   15.45   1
   4  -6  -2  359.20   23.88   1
   4  -6  -2  273.40   18.05   1
  -4  -6   2  293.50   19.71   1
   4   6  -2  352.40   23.60   1
   4   6  -2  298.50   20.12   1
  -4   6   2  327.20   21.62   1
  -4   6   2  296.40   19.59   1
   4  -6  -1 1768.00  115.30   1
   4  -6  -1 1495.00   97.50   1
  -4  -6   1 1551.00  101.40   1
  -4  -6   1 1351.00   88.42   1
   4   6  -1 1474.00   96.39   1
   4   6  -1 1403.00   91.85   1
  -4   6   1 1595.00  104.00   1
  -4   6   1 1606.00  104.70   1
   4  -6   0  502.30   33.03   1
  -4  -6   0  457.30   30.37   1
  -4  -6   0  482.80   32.05   1
   4   6   0  428.30   28.42   1
   4   6   0  467.60   31.14   1
  -4   6   0  510.20   33.59   1
   4  -6   1  451.10   29.76   1
   4  -6   1  457.10   30.26   1
  -4  -6  -1  382.00   25.49   1
  -4  -6  -1  455.60   30.36   1
   4   6   1  389.50   25.91   1
   4   6   1  440.40   29.48   1
  -4   6  -1  453.50   29.96   1
  -4   6  -1  441.80   29.20   1
  -4  -6  -2   61.18    4.72   1
  -4  -6  -2   69.48    5.33   1
   4   6   2   63.08    4.77   1
   4   6   2   63.01    5.14   1
  -4   6  -2   72.45    5.30   1
  -4   6  -2   66.02    4.86   1
   4  -6   3  543.50   36.02   1
  -4  -6  -3  493.30   32.71   1
  -4  -6  -3  570.20   37.86   1
   4   6   3  564.50   37.60   1
   4   6   3  467.80   31.00   1
   4  -6   4   13.82    2.02   1
   4  -6   4   15.76    1.68   1
  -4   6  -4   18.93    2.31   1
  -4   6  -4   14.47    1.62   1
   4  -6   5    7.71    1.33   1
   4  -6   5    7.73    1.74   1
  -4  -6  -5    6.90    1.50   1
  -4  -6  -5    6.42    1.47   1
   4   6   5    7.87    1.71   1
   4   6   5    5.51    1.30   1
  -4   6  -5    6.13    1.39   1
  -4   6  -5    4.67    1.65   1
   4  -6   6   84.37    6.21   1
   4  -6   6   90.26    6.80   1
  -4  -6  -6   95.88    7.17   1
  -4  -6  -6   89.76    6.81   1
   4   6   6   90.56    6.99   1
   4   6   6   94.13    6.96   1
  -4   6  -6   85.30    6.32   1
  -4   6  -6   84.73    6.31   1
   4  -6   7  259.50   17.61   1
  -4  -6  -7  284.90   19.40   1
   4   6   7  285.40   19.56   1
  -4   6  -7  246.20   16.78   1
  -4   6  -7  280.30   19.06   1
   4  -6   8  105.10   -7.90  -1
   4  -6   8  169.60  -12.19  -1
   4  -6   9   14.14    1.99  -1
   4  -7  -9  201.00   13.98   1
   4  -7  -9  178.40   12.51   1
  -4  -7   9  195.90   13.94   1
   4   7  -9  166.40   11.64   1
  -4   7   9  138.40  -10.09   1
   4  -7  -8  177.20   12.21   1
   4  -7  -8  171.80   11.96   1
  -4  -7   8  151.20   11.04   1
  -4  -7   8  153.80   10.94   1
   4   7  -8  160.90   11.26   1
   4   7  -8  195.30   13.92   1
  -4   7   8  157.30   10.99   1
  -4   7   8  136.90    9.84   1
   4  -7  -7   42.17    3.35   1
   4  -7  -7   37.34    3.13   1
  -4  -7   7   30.64    3.04   1
  -4  -7   7   30.11    3.15   1
   4   7  -7   36.54    3.15   1
   4   7  -7   31.66    3.06   1
  -4   7   7   29.02    2.80   1
  -4   7   7   36.44    3.00   1
   4  -7  -6   18.25    1.65   1
  -4  -7   6   20.81    2.52   1
   4   7  -6   16.98    2.35   1
   4   7  -6   21.68    2.39   1
  -4   7   6   19.05    1.94   1
   4  -7  -5  221.70   14.72   1
   4  -7  -5  192.30   12.82   1
  -4  -7   5  221.40   15.20   1
  -4  -7   5  239.70   16.53   1
   4   7  -5  223.00   15.41   1
   4   7  -5  229.00   15.74   1
  -4   7   5  203.00   13.59   1
  -4   7   5  234.90   15.66   1
   4  -7  -4  498.50  -32.67   1
   4  -7  -4  367.20   24.08   1
  -4  -7   4  421.30   28.22   1
  -4  -7   4  411.20   27.45   1
   4   7  -4  429.20   28.64   1
   4   7  -4  420.10   28.13   1
  -4   7   4  342.90   22.54   1
  -4   7   4  416.40   27.34   1
   4  -7  -3  948.70   61.90   1
  -4  -7   3  967.10   63.54   1
  -4  -7   3  965.50   63.51   1
   4   7  -3  934.30   61.38   1
   4   7  -3  936.00   61.59   1
  -4   7   3  940.70   61.39   1
  -4   7   3  924.40   60.33   1
   4  -7  -2 1006.00   65.69   1
  -4  -7   2  780.80   51.44   1
  -4  -7   2  768.50   50.67   1
   4   7  -2  776.50   51.23   1
   4   7  -2  758.40   49.91   1
  -4   7   2  729.90   47.68   1
  -4   7   2  740.70   48.39   1
   4  -7  -1 1713.00  111.70   1
   4  -7  -1 1928.00  125.60   1
  -4  -7   1 1672.00  109.30   1
  -4  -7   1 1654.00  108.20   1
   4   7  -1 1730.00  113.20   1
   4   7  -1 1638.00  107.10   1
  -4   7   1 1809.00  117.90   1
  -4   7   1 1868.00  121.70   1
   4  -7   0  428.40   28.13   1
   4  -7   0  378.90   24.97   1
  -4  -7   0  401.20   26.88   1
  -4  -7   0  447.60   29.94   1
   4   7   0  361.40   24.07   1
   4   7   0  360.70   24.21   1
  -4   7   0  369.40   24.35   1
  -4   7   0  392.80   25.87   1
   4  -7   1 1578.00  103.00   1
  -4  -7  -1 1435.00   93.87   1
  -4  -7  -1 1580.00  103.40   1
   4   7   1 1565.00  102.50   1
   4   7   1 1352.00   88.37   1
  -4   7  -1 1323.00   86.50   1
   4  -7   2  676.20   44.54   1
   4  -7   2  610.60   40.10   1
  -4  -7  -2  651.40   43.10   1
  -4  -7  -2  581.30   38.47   1
   4   7   2  691.90   45.85   1
   4   7   2  584.10   38.57   1
  -4   7  -2  634.00   41.68   1
  -4   7  -2  681.20   44.81   1
   4  -7   3   21.86    2.00   1
   4  -7   3   31.73    2.92   1
  -4  -7  -3   23.36    2.70   1
   4   7   3   27.96    3.08   1
  -4   7  -3   24.43    2.20   1
  -4   7  -3   25.92    2.50   1
   4  -7   4  168.80   11.57   1
   4  -7   4  196.90   13.60   1
  -4  -7  -4  168.00   11.71   1
  -4  -7  -4  217.30   15.06   1
   4   7   4  185.30   12.75   1
   4   7   4  226.70   15.81   1
  -4   7  -4  194.40   13.35   1
  -4   7  -4  192.90   13.20   1
   4  -7   5  199.80   13.88   1
  -4  -7  -5  192.00   13.36   1
  -4  -7  -5  209.20   14.53   1
   4   7   5  205.40   14.13   1
   4   7   5  212.20   14.90   1
  -4   7  -5  195.80   13.47   1
  -4   7  -5  213.80   14.65   1
   4  -7   6  101.20    7.74   1
  -4  -7  -6  117.50    8.68   1
   4   7   6  133.10   10.28   1
  -4   7  -6  108.00    7.90   1
  -4   7  -6  103.90    7.64   1
  -4  -7  -7  179.20   12.95   1
   4  -7   8   13.14    2.01   1
  -4  -8   9  332.30   22.76   1
  -4  -8   8  146.90   10.46   1
   4   8  -8  147.80   10.44   1
   4  -8  -7  214.80   14.36   1
   4  -8  -7  240.90   16.14   1
  -4  -8   7  221.10   15.25   1
  -4  -8   7  227.90   15.93   1
   4   8  -7  199.60   13.93   1
   4   8  -7  216.10   14.83   1
  -4  -8   6  257.30   17.53   1
  -4  -8   6  266.20   18.31   1
   4   8  -6  268.70   18.23   1
  -4  -8   5  168.30   11.76   1
  -4  -8   5  180.90   12.80   1
   4   8  -5  180.90   12.77   1
   4   8  -5  188.00   13.12   1
  -4  -8   4   44.60    4.01  -1
  -4  -8   4   43.17    3.63  -1
   4   8  -4   44.96    3.87  -1
   4   8  -4   46.25    4.25  -1
  -4  -8   3 1371.00   89.94   1
  -4  -8   3 1409.00   92.31   1
   4   8  -3 1459.00   95.53   1
   4   8  -3 1457.00   95.60   1
  -4  -8   2  948.60   62.37   1
  -4  -8   2  969.00   63.78   1
   4   8  -2  961.30   63.29   1
   4   8  -2 1198.00   78.72   1
  -4  -8   1 3060.00  199.50   1
  -4  -8   1 2979.00  194.20   1
   4   8  -1 2898.00  188.90   1
   4   8  -1 3111.00  202.90   1
  -4  -8   0 2246.00  146.60  -1
  -4  -8   0 2241.00  146.30  -1
   4   8   0 2047.00  133.60  -1
   4   8   0 2240.00  146.40  -1
   4  -8   1  166.60   11.11   1
   4  -8   1  162.20   10.76   1
  -4  -8  -1  161.10   11.23   1
  -4  -8  -1  178.10   12.34   1
   4   8   1  156.80   10.87   1
   4   8   1  183.90   12.83   1
   4  -8   2  155.00   10.61   1
   4  -8   2  144.20    9.73   1
  -4   8  -2  149.40   10.21   1
   4  -8   3   83.29    6.21   1
   4  -8   3   71.97    5.19   1
  -4  -8  -3   68.34    5.39   1
  -4  -8  -3   77.09    5.93   1
   4   8   3   70.07    5.30   1
   4   8   3   76.93    6.07   1
  -4   8  -3   84.98    6.18   1
  -4   8  -3   73.05    5.37   1
   4  -8   4  213.50   14.79   1
  -4  -8  -4  211.90   14.69   1
  -4  -8  -4  208.00   14.52   1
   4   8   4  214.00   15.07   1
   4   8   4  200.10   13.82   1
   4  -8   5  256.30   17.66   1
  -4  -8  -5  295.50   20.20   1
   4   8   5  291.40   20.14   1
  -4   8  -5  252.50   17.34   1
  -4  -8  -6  182.80   12.99   1
   4   8   6  171.30   12.43   1
  -4  -9   8  147.20   10.66   1
  -4  -9   7    9.29    1.65   1
  -4  -9   6   24.33    2.58   1
  -4  -9   6   23.70    2.96   1
   4   9  -6   22.68    2.34   1
   4   9  -6   23.02    2.70   1
  -4  -9   5  788.40   52.10   1
  -4  -9   5  811.70   53.78   1
   4   9  -5  804.20   53.12   1
   4   9  -5  866.00   57.34   1
  -4  -9   4  163.30   11.65   1
  -4  -9   4  159.80   11.27   1
   4   9  -4  155.70   11.22   1
   4   9  -4  150.90   10.68   1
  -4  -9   3  393.90   26.41   1
  -4  -9   3  392.30   26.40   1
   4   9  -3  401.70   27.09   1
   4   9  -3  393.90   26.36   1
  -4  -9   2  252.40   17.49   1
   4   9  -2  234.10   15.98   1
  -4  -9   0    5.10    1.78   1
   4   9   0    2.90    1.24   1
   4   9   0    3.42    1.14   1
  -4  -9  -1  111.10    8.07   1
  -4  -9  -1   93.61    7.01   1
   4   9   1  102.70    7.49   1
   4   9   1  103.70    7.78   1
  -4  -9  -2   34.74    3.22   1
  -4  -9  -2   31.52    2.95   1
   4   9   2   30.03    2.76   1
   4   9   2   34.40    3.36   1
  -4  -9  -3    1.74    1.22   1
   4   9   3    0.55    1.15   1
   4   9   3    0.89    0.93   1
  -4  -9  -4   23.60    2.68   1
   4   9   4   33.30    3.33   1
  -4  -9  -5   79.75    6.36   1
  -4 -10   7  132.80   10.01   1
  -4 -10   6   29.39    3.12   1
  -4 -10   4  121.70    9.05   1
  -4 -10   4  116.50    8.56   1
   4  10  -4  116.50    8.53   1
   4  10  -4  116.60    8.73   1
  -4 -10   3  150.00   10.78   1
  -4 -10   3  152.00   10.80   1
   4  10  -3  140.60   10.09   1
   4  10  -3  156.60   11.29   1
  -4 -10   2  691.50   45.79   1
  -4 -10   2  602.50   40.04   1
   4  10  -2  663.60   44.19   1
   4  10  -2  611.30   40.51   1
  -4 -10   1  147.20   10.47   1
  -4 -10   1  140.10   10.03   1
   4  10  -1  131.60    9.35   1
   4  10  -1  149.70   10.82   1
  -4 -10   0   93.60    7.00   1
  -4 -10   0   84.38    6.41   1
   4  10   0  101.40    7.68   1
   4  10   0   78.74    5.92   1
  -4 -10  -1    9.10    1.71   1
  -4 -10  -1    7.38    1.49   1
   4  10   1    6.82    1.80   1
   4  10   1    8.19    1.51   1
  -4 -10  -2   47.21    4.11   1
  -4 -10  -2   44.17    3.89   1
   4  10   2   45.06    3.80   1
  -4 -10  -3   96.99    7.41   1
  -4 -10  -4  104.90    7.96   1
   4  10   4   91.37    7.13   1
  -4 -11   5  105.30    8.35   1
   4  11  -5  114.90    8.67   1
  -4 -11   4   18.63    3.16   1
  -4 -11   3   55.86    4.95   1
  -4 -11   2  128.30    9.55   1
  -4 -11   1  132.60    9.79   1
  -4 -11   1  109.50    8.23   1
  -4 -11   0   71.58    6.03   1
  -4 -11  -1   65.67    5.46   1
   4  11   1   57.39    4.99   1
  -4 -11  -2    5.73    1.61   1
   4  11   2    6.27    1.61   1
   5   0 -11  184.30   12.77   1
  -5   0  11  180.50   12.61   1
   5   0 -10 1264.00   83.07   1
   5   0 -10 1203.00   78.90   1
  -5   0  10 1236.00   81.18   1
  -5   0  10 1164.00   76.66   1
   5   0  -9 1496.00   98.03   1
   5   0  -9 1466.00   95.92   1
  -5   0   9 1405.00   92.19   1
  -5   0   9 1417.00   92.86   1
   5   0  -8 2726.00  177.80   1
   5   0  -8 2775.00  181.10   1
  -5   0   8 2787.00  182.00   1
  -5   0   8 2864.00  186.80   1
   5   0  -7   36.92    3.14   1
   5   0  -7   34.79    3.15   1
  -5   0   7   46.58   -4.20   1
  -5   0   7   29.21    2.93   1
   5   0  -6   10.04    1.57   1
   5   0  -6   13.37    1.82   1
  -5   0   6   14.70    2.00   1
  -5   0   6    8.71    1.51   1
   5   0  -4   85.66    6.34   1
   5   0  -4   90.69    6.59   1
  -5   0   4   85.91    6.26   1
  -5   0   4   92.11    6.82   1
   5   0  -3    1.06    0.86   1
   5   0  -3    1.69    0.88   1
  -5   0   3    1.27    0.73   1
  -5   0   3    0.95    1.00   1
   5   0  -2  584.90   38.69   1
   5   0  -2  575.70   38.04   1
  -5   0   2  636.20   42.05   1
  -5   0   2  610.90   40.30   1
   5   0  -1   -0.24    1.00   1
  -5   0   1    1.39    1.01   1
  -5   0   1   -0.25    0.96   1
  -5   0   0   30.71    2.72   1
  -5   0   0   30.31    2.70   1
  -5   0  -1   23.48    2.25   1
  -5   0  -2  462.00   30.66   1
  -5   0  -2  560.20   37.15   1
   5   0   3  158.90   11.36   1
  -5   0  -3  181.20   12.53   1
  -5   0  -3  163.90   11.36   1
   5   0   4    9.84    1.76   1
  -5   0  -4    8.42    1.53   1
  -5   0  -4   12.57    1.78   1
   5   0   5  239.40   16.51   1
   5   0   5  246.30   16.76   1
  -5   0  -5  230.90   15.84   1
  -5   0  -5  226.70   15.56   1
   5   0   6  950.90   62.79   1
   5   0   6 1084.00   71.20   1
  -5   0  -6 1045.00   68.74   1
  -5   0  -6 1055.00   69.38   1
   5   0   7   54.73    4.64   1
  -5   0  -7   51.68    4.34   1
   5  -1 -11  205.60   14.17   1
  -5  -1  11  208.00   14.46   1
   5   1 -11  219.40   15.09   1
  -5   1  11  218.30   15.10   1
   5  -1 -10  949.60   62.43   1
   5  -1 -10  999.00   65.80   1
  -5   1  10  978.90   64.41   1
  -5   1  10  812.50   53.82   1
   5  -1  -9   93.05    6.80   1
   5  -1  -9   88.39    6.70   1
  -5  -1   9   92.36    6.85   1
  -5  -1   9   96.18    7.28   1
   5   1  -9   92.69    6.97   1
   5   1  -9   96.78    7.05   1
  -5   1   9   90.38    6.73   1
  -5   1   9   86.61    6.67   1
   5  -1  -8  378.70   25.45   1
   5  -1  -8  363.10   24.29   1
   5   1  -8  347.00   23.46   1
  -5   1   8  325.80   22.10   1
  -5   1   8  357.10   23.95   1
   5  -1  -7 1397.00   91.39   1
   5  -1  -7 1499.00   98.17   1
  -5  -1   7 1512.00   98.98   1
  -5  -1   7 1462.00   95.91   1
   5   1  -7 1521.00   99.71   1
   5   1  -7 1476.00   96.65   1
  -5   1   7 1377.00   90.16   1
  -5   1   7 1430.00   93.75   1
   5  -1  -6  408.40   27.25   1
  -5  -1   6  370.90   24.83   1
  -5  -1   6  415.30   27.84   1
   5   1  -6  378.20   25.42   1
   5   1  -6  397.20   26.57   1
  -5   1   6  391.30   26.25   1
   5  -1  -5  137.40    9.72   1
   5  -1  -5  167.20   11.58   1
  -5  -1   5  152.80   10.79   1
  -5  -1   5  139.40    9.76   1
   5   1  -5  162.80   11.35   1
   5   1  -5  136.00    9.65   1
  -5   1   5  144.70   10.07   1
  -5   1   5  142.50   10.11   1
   5  -1  -4  158.00   10.96   1
   5  -1  -4  148.90   10.42   1
  -5  -1   4  133.80    9.76   1
   5   1  -4  143.80   10.06   1
  -5   1   4  162.70   11.37   1
  -5   1   4  142.10    9.87   1
   5  -1  -3   26.25    2.58  -1
   5  -1  -3   25.92    2.56  -1
  -5  -1   3   19.09    1.97  -1
   5   1  -3   23.42    2.33  -1
  -5   1   3   25.08    2.61  -1
   5  -1  -2  145.60   10.16  -1
   5  -1  -2  143.10    9.89  -1
  -5  -1   2  149.10   10.35  -1
  -5  -1   2  135.50    9.61  -1
   5   1  -2  130.70    9.21  -1
   5   1  -2  146.60   10.28  -1
  -5   1   2  152.40   10.51  -1
  -5   1   2  151.40   10.53  -1
   5  -1  -1   82.81    6.11   1
   5  -1  -1   77.30    5.58   1
  -5  -1   1   84.46    6.21   1
   5   1  -1   90.12    6.66   1
  -5   1   1   75.94    5.61   1
  -5   1   1   85.78    6.21   1
   5  -1   0  131.50    9.18   1
   5  -1   0  143.50   10.09   1
  -5  -1   0  128.50    9.03   1
   5   1   0  125.90    8.77   1
  -5   1   0  126.80    8.91   1
  -5   1   0  116.10    8.21   1
   5  -1   1   67.69    5.25   1
   5  -1   1   65.65    4.86   1
  -5  -1  -1   63.84    4.84   1
  -5  -1  -1   81.06    6.07   1
   5   1   1   65.32    4.87   1
   5   1   1   69.57    5.44   1
  -5   1  -1   73.95    5.56   1
  -5   1  -1   59.28    4.52   1
   5  -1   2  223.50   15.07   1
   5  -1   2  258.60   17.66   1
  -5  -1  -2  227.70   15.46   1
  -5  -1  -2  285.60   19.34   1
   5   1   2  239.70   16.16   1
   5   1   2  266.00   18.19   1
  -5   1  -2  222.40   15.09   1
  -5   1  -2  270.50   18.35   1
   5  -1   3  293.50   19.67   1
   5  -1   3  315.50   21.34   1
  -5  -1  -3  287.70   19.39   1
  -5  -1  -3  343.00   23.14   1
   5   1   3  341.30   23.19   1
   5   1   3  287.30   19.33   1
  -5   1  -3  318.00   21.42   1
  -5   1  -3  284.30   19.15   1
   5  -1   4   82.02    6.42   1
   5  -1   4   77.79    5.88   1
  -5  -1  -4   83.04    6.23   1
  -5  -1  -4   79.12    6.04   1
   5   1   4   80.02    5.97   1
   5   1   4   81.45    6.37   1
  -5   1  -4   83.61    6.30   1
  -5   1  -4   82.45    6.31   1
   5  -1   5  110.40    8.03   1
   5  -1   5  101.60    7.62   1
  -5  -1  -5   95.89    7.13   1
  -5  -1  -5  102.70    7.58   1
   5   1   5   99.21    7.27   1
   5   1   5  100.60    7.59   1
  -5   1  -5  104.10    7.74   1
  -5   1  -5   95.48    7.09   1
   5  -1   6  226.30   15.90   1
   5  -1   6  264.40  -18.27   1
  -5  -1  -6  184.80   12.89   1
   5   1   6  197.80   14.04   1
  -5   1  -6  210.40   14.55   1
  -5   1  -6  252.30   17.52   1
   5  -1   7   36.45    3.54   1
  -5  -1  -7   43.09    3.98   1
   5   1   7   40.34    4.42   1
  -5   1  -7   32.93    3.12   1
   5  -2 -11  230.80   15.78  -1
   5  -2 -10  119.70    8.52   1
   5  -2 -10  125.50    9.10   1
   5   2 -10  131.60    9.39   1
  -5   2  10  122.80    8.83   1
  -5   2  10  127.90    9.44   1
   5  -2  -9  238.20   16.46   1
   5  -2  -9  244.40   16.60   1
  -5  -2   9  253.60   17.34   1
  -5  -2   9  270.10   18.59   1
   5   2  -9  273.80   18.70   1
   5   2  -9  251.70   17.14   1
  -5   2   9  236.50   16.18   1
  -5   2   9  242.60   16.79   1
   5  -2  -8  483.90   32.10   1
   5  -2  -8  521.70   34.72   1
  -5  -2   8  512.20   34.28   1
  -5  -2   8  484.90   32.32   1
   5   2  -8  525.50   35.00   1
   5   2  -8  512.20   34.06   1
  -5   2   8  471.20   31.35   1
  -5   2   8  488.80   32.67   1
   5  -2  -7 1061.00   69.72   1
   5  -2  -7 1034.00   67.80   1
  -5  -2   7  980.10   64.47   1
  -5  -2   7  992.30   65.37   1
   5   2  -7  939.80   61.87   1
   5   2  -7 1015.00   66.87   1
  -5   2   7  973.20   64.10   1
  -5   2   7  931.50   61.22   1
   5  -2  -6   29.79    2.78  -1
   5  -2  -6   18.62   -2.10  -1
  -5  -2   6   28.47    2.92  -1
  -5  -2   6   23.74    2.37  -1
   5   2  -6   17.47   -2.14  -1
   5   2  -6   28.76    2.80  -1
  -5   2   6   20.53    2.31  -1
  -5   2   6   24.83    2.34  -1
   5  -2  -5 1017.00   66.84   1
   5  -2  -5 1144.00   75.00   1
  -5  -2   5  997.20   65.50   1
  -5  -2   5 1097.00   72.09   1
   5   2  -5 1001.00   65.85   1
   5   2  -5 1089.00   71.46   1
  -5   2   5  956.40   62.77   1
  -5   2   5 1102.00   72.41   1
   5  -2  -4 1368.00   89.61   1
   5  -2  -4 1254.00   82.03   1
  -5  -2   4 1338.00   87.70   1
  -5  -2   4 1514.00   99.23   1
   5   2  -4 1327.00   86.93   1
   5   2  -4 1237.00   81.14   1
  -5   2   4 1300.00   85.12   1
  -5   2   4 1276.00   83.45   1
   5  -2  -3   82.06    5.93   1
   5  -2  -3   74.09    5.51   1
  -5  -2   3   74.60    5.57   1
  -5  -2   3   79.73    6.03   1
   5   2  -3   80.88    6.00   1
   5   2  -3   73.86    5.62   1
  -5   2   3   71.60    5.25   1
  -5   2   3   80.74    5.96   1
   5  -2  -2  776.90   51.11   1
   5  -2  -2  808.60   53.05   1
  -5  -2   2  874.20   57.52   1
  -5  -2   2  830.10   54.62   1
   5   2  -2  845.60   55.57   1
   5   2  -2  826.90   54.48   1
  -5   2   2  796.60   52.31   1
  -5   2   2  826.40   54.30   1
   5  -2  -1  293.00   19.71   1
   5  -2  -1  276.30   18.45   1
  -5  -2   1  318.50   21.40   1
  -5  -2   1  291.00   19.60   1
   5   2  -1  289.20   19.40   1
   5   2  -1  296.50   20.07   1
  -5   2   1  286.90   19.22   1
  -5   2   1  298.30   19.94   1
   5  -2   0 1076.00   70.39   1
   5  -2   0 1320.00   86.43   1
  -5  -2   0 1179.00   77.22   1
  -5  -2   0 1332.00   87.28   1
   5   2   0 1168.00   76.44   1
   5   2   0 1298.00   85.13   1
  -5   2   0 1125.00   73.66   1
   5  -2   1  125.40    8.80  -1
   5  -2   1  128.00    9.13  -1
  -5  -2  -1  129.50    9.29  -1
  -5  -2  -1  108.60    7.73  -1
   5   2   1  107.90    7.61  -1
   5   2   1  133.10    9.65  -1
  -5   2  -1  128.90    9.09  -1
  -5  -2  -2  101.30    7.45   1
  -5  -2  -2   90.48    6.59   1
   5   2   2  101.30    7.58   1
   5   2   2   79.40    5.81   1
   5  -2   3  496.40   33.07   1
   5  -2   3  521.40   34.51   1
  -5  -2  -3  533.60   35.52   1
  -5  -2  -3  472.80   31.40   1
   5   2   3  494.20   33.07   1
   5   2   3  437.30   29.02   1
  -5   2  -3  505.70   33.54   1
  -5   2  -3  528.60   35.07   1
   5  -2   4  395.20   26.41   1
   5  -2   4  374.70   25.28   1
  -5  -2  -4  347.80   23.35   1
  -5  -2  -4  380.10   25.59   1
   5   2   4  361.40   24.17   1
   5   2   4  395.40   26.71   1
  -5   2  -4  391.90   26.23   1
  -5   2  -4  381.00   25.53   1
   5  -2   5 1224.00   80.46   1
   5  -2   5 1304.00   85.48   1
  -5  -2  -5 1274.00   83.71   1
  -5  -2  -5 1198.00   78.63   1
   5   2   5 1184.00   77.61   1
   5   2   5 1227.00   80.80   1
  -5   2  -5 1171.00   76.88   1
  -5   2  -5 1264.00   82.95   1
   5  -2   6  861.70   56.75  -1
   5  -2   6  853.70   56.43  -1
  -5  -2  -6  824.00   54.42  -1
   5   2   6  821.20   54.42  -1
  -5   2  -6  782.10   51.67  -1
  -5   2  -6  820.40   54.08  -1
   5  -2   7  164.60   11.75   1
  -5   2  -7  157.70   11.15   1
   5  -3 -12  119.60    8.97   1
  -5   3  12  110.80    8.68   1
   5  -3 -10  177.70   12.33   1
  -5  -3  10  181.00   12.71   1
   5   3 -10  185.20   12.86   1
  -5   3  10  170.90   11.98   1
  -5   3  10  183.30   13.08   1
   5  -3  -9   98.93    7.21   1
   5  -3  -9   94.38    7.07   1
  -5   3   9   97.11    7.19   1
  -5   3   9   90.10    6.94   1
   5  -3  -8    2.10    1.11   1
  -5  -3   8    2.90    1.15   1
  -5  -3   8    3.56    1.80   1
   5   3  -8    1.80    0.91   1
  -5   3   8    2.35    1.29   1
  -5   3   8    4.47    1.40   1
   5  -3  -7  281.30   19.08   1
  -5  -3   7  281.60   19.13   1
  -5  -3   7  334.00   22.65   1
   5   3  -7  330.20   22.43   1
   5   3  -7  328.40   22.20   1
   5  -3  -6  703.20   46.41   1
   5  -3  -6  662.70   43.70   1
  -5  -3   6  643.40   42.64   1
  -5  -3   6  738.40   48.92   1
   5   3  -6  656.50   43.59   1
   5   3  -6  740.20   48.93   1
  -5   3   6  670.10   44.38   1
  -5   3   6  667.00   44.03   1
   5  -3  -5  784.80   51.69   1
   5  -3  -5  706.60   46.53   1
  -5  -3   5  718.60   47.47   1
  -5  -3   5  767.80   50.78   1
   5   3  -5  707.40   46.80   1
   5   3  -5  768.80   50.73   1
  -5   3   5  759.20   50.06   1
  -5   3   5  682.70   44.99   1
   5  -3  -4  176.80   12.18   1
   5  -3  -4  175.70   12.02   1
  -5  -3   4  183.80   12.81   1
  -5  -3   4  171.70   11.91   1
   5   3  -4  167.10   11.71   1
   5   3  -4  190.60   13.12   1
  -5   3   4  179.40   12.34   1
  -5   3   4  172.00   11.80   1
   5  -3  -3  181.60   12.40  -1
   5  -3  -3  161.40   11.16  -1
  -5  -3   3  169.30   11.72  -1
  -5  -3   3  178.80   12.43  -1
   5   3  -3  152.40   10.70  -1
   5   3  -3  176.20   12.15  -1
  -5   3   3  172.70   11.84  -1
  -5   3   3  166.00   11.46  -1
   5  -3  -2  691.60   45.44  -1
   5  -3  -2  765.40   50.36  -1
  -5  -3   2  751.60   49.52  -1
  -5  -3   2  797.60   52.57  -1
   5   3  -2  755.70   49.87  -1
   5   3  -2  752.40   49.53  -1
  -5   3   2  698.10   45.95  -1
  -5   3   2  727.80   47.85  -1
   5  -3  -1 2525.00  164.70   1
   5  -3  -1 2501.00  163.00   1
  -5  -3   1 2719.00  177.30   1
  -5  -3   1 2627.00  171.40   1
   5   3  -1 2628.00  171.40   1
   5   3  -1 2585.00  168.70   1
  -5   3   1 2613.00  170.30   1
  -5   3   1 2423.00  158.00   1
   5  -3   0  147.70   10.30   1
   5  -3   0  142.20    9.76   1
  -5  -3   0  159.70   11.14   1
   5   3   0  153.20   10.79   1
   5   3   0  147.70   10.24   1
  -5   3   0  150.70   10.38   1
  -5   3   0  161.70   11.16   1
   5  -3   1  441.50   29.46   1
   5  -3   1  385.70   25.58   1
  -5  -3  -1  378.80   25.30   1
  -5  -3  -1  453.20   30.25   1
   5   3   1  380.30   25.29   1
   5   3   1  453.20   30.32   1
  -5   3  -1  387.00   25.75   1
  -5   3  -1  426.40   28.38   1
   5  -3   2   55.18    4.25   1
   5  -3   2   55.09    4.44   1
  -5  -3  -2   46.93    3.84   1
  -5  -3  -2   55.12    4.52   1
   5   3   2   58.94    4.87   1
   5   3   2   50.18    3.99   1
  -5   3  -2   54.68    4.35   1
  -5   3  -2   58.06    4.53   1
   5  -3   3  188.10   12.94   1
   5  -3   3  177.90   12.43   1
  -5  -3  -3  163.30   11.34   1
  -5  -3  -3  189.30   13.21   1
   5   3   3  176.60   12.14   1
   5   3   3  191.40   13.47   1
  -5   3  -3  187.40   12.94   1
  -5   3  -3  195.40   13.44   1
   5  -3   4  535.20   35.68   1
   5  -3   4  570.80   37.82   1
  -5  -3  -4  600.10   39.96   1
  -5  -3  -4  521.10   34.61   1
   5   3   4  477.80   31.72   1
  -5   3  -4  569.40   37.79   1
  -5   3  -4  564.70   37.49   1
   5  -3   5   96.41    7.05   1
  -5  -3  -5   94.07    7.04   1
  -5  -3  -5   97.71    7.35   1
   5   3   5   98.01    7.52   1
   5   3   5   90.25    6.69   1
  -5   3  -5   84.16    6.34   1
  -5   3  -5   91.73    6.86   1
   5  -3   6  201.60   13.94   1
   5  -3   6  210.20   14.75   1
  -5  -3  -6  181.80   12.81   1
   5   3   6  186.80   13.34   1
  -5   3  -6  206.20   14.31   1
  -5   3  -6  198.00   13.72   1
   5  -3   7  474.50   31.86   1
  -5   3  -7  477.80   31.93   1
   5  -4 -12   29.89    3.26   1
  -5   4  12   25.72    3.44   1
   5  -4 -11    2.69    1.78   1
   5  -4 -11    2.65    1.56   1
   5  -4 -10   63.03    5.03   1
   5  -4 -10   57.61    4.82   1
  -5  -4  10   55.65    4.70   1
   5   4 -10   50.55    4.23   1
  -5   4  10   56.17    4.69   1
  -5   4  10   57.31    4.99   1
   5  -4  -9   44.60    3.73   1
   5  -4  -9   49.36    4.36   1
  -5  -4   9   41.57    3.70   1
   5   4  -9   42.65    3.64   1
  -5   4   9   43.67    3.86   1
  -5   4   9   45.03    4.15   1
   5  -4  -8  233.70   16.09   1
   5  -4  -8  198.20   13.57   1
  -5  -4   8  212.30   14.70   1
  -5  -4   8  209.40   14.67   1
   5   4  -8  229.20   15.80   1
   5   4  -8  216.70   14.92   1
  -5   4   8  232.30   16.14   1
  -5   4   8  212.80   14.63   1
   5  -4  -7  162.60  -11.40   1
  -5  -4   7  122.10    9.05   1
  -5  -4   7  114.30    8.26   1
   5   4  -7  124.90    9.15   1
   5   4  -7  153.60   10.95   1
  -5   4   7  127.10    8.98   1
  -5   4   7  132.60    9.58   1
   5  -4  -6  271.60   18.36  -1
   5  -4  -6  244.20   16.49  -1
  -5  -4   6  264.40   18.16  -1
  -5  -4   6  238.70   16.34  -1
   5   4  -6  276.30   18.80  -1
   5   4  -6  232.20   16.07  -1
  -5   4   6  267.30   18.24  -1
  -5   4   6  262.10   17.70  -1
   5  -4  -5  356.10   23.78   1
  -5  -4   5  339.50   22.85   1
  -5  -4   5  369.90   24.97   1
   5   4  -5  350.60   23.71   1
   5   4  -5  374.50   25.16   1
  -5   4   5  257.30  -17.56   1
   5  -4  -4 1367.00   89.57   1
   5  -4  -4 1282.00   83.88   1
  -5  -4   4 1255.00   82.28   1
  -5  -4   4 1386.00   90.91   1
   5   4  -4 1290.00   84.70   1
   5   4  -4 1379.00   90.36   1
  -5   4   4 1336.00   87.43   1
  -5   4   4 1336.00   87.43   1
   5  -4  -3  210.70   14.37   1
   5  -4  -3  224.20   15.11   1
  -5  -4   3  260.60   17.76   1
  -5  -4   3  280.50   19.09   1
   5   4  -3  235.80   16.16   1
   5   4  -3  250.20   17.00   1
  -5   4   3  239.00   16.14   1
  -5   4   3  262.60   17.80   1
   5  -4  -2  644.20   42.49   1
   5  -4  -2  674.20   44.28   1
  -5  -4   2  723.10   47.68   1
  -5  -4   2  745.10   49.16   1
   5   4  -2  694.20   45.88   1
   5   4  -2  720.60   47.49   1
  -5   4   2  854.10   56.18   1
  -5   4   2  693.60   45.62   1
   5  -4  -1  171.80   11.67   1
   5  -4  -1  198.00   13.53   1
  -5  -4   1  191.90   13.22   1
  -5  -4   1  190.90   13.17   1
   5   4  -1  184.90   12.68   1
   5   4  -1  192.10   13.33   1
  -5   4   1  182.70   12.46   1
  -5   4   1  189.50   12.91   1
   5  -4   0 1163.00   76.27   1
   5  -4   0 1061.00   69.45   1
  -5  -4   0 1189.00   78.02   1
  -5  -4   0 1170.00   76.78   1
   5   4   0 1072.00   70.26   1
   5   4   0 1145.00   75.29   1
  -5   4   0 1065.00   69.75   1
  -5   4   0 1218.00   79.75   1
   5  -4   1   70.18    5.37  -1
   5  -4   1   64.64    4.78  -1
  -5  -4  -1   60.74    4.72  -1
  -5  -4  -1   63.93    5.02  -1
   5   4   1   62.01    5.03  -1
   5   4   1   56.78    4.38  -1
  -5   4  -1   59.90    4.53  -1
  -5   4  -1   67.00    5.05  -1
   5  -4   2  665.50   44.11   1
   5  -4   2  656.20   43.27   1
  -5  -4  -2  516.00  -34.21   1
   5   4   2  536.10   35.43   1
  -5   4  -2  710.80   46.97   1
  -5   4  -2  785.30  -51.88   1
   5  -4   3   80.43    6.24   1
   5  -4   3   77.67    5.79   1
  -5  -4  -3   80.27    6.24   1
  -5  -4  -3   64.11    5.00   1
   5   4   3   66.18    5.05   1
   5   4   3   74.27    6.04   1
  -5   4  -3   77.83    5.89   1
  -5   4  -3   79.29    6.03   1
   5  -4   4  232.80   16.06   1
   5  -4   4  268.40   18.18   1
  -5  -4  -4  249.60   17.20   1
  -5  -4  -4  218.40   15.00   1
   5   4   4  211.00   14.45   1
   5   4   4  242.90   16.91   1
  -5   4  -4  227.30   15.61   1
  -5  -4  -5   28.20    2.95   1
   5   4   5   27.91    3.08   1
   5  -4   6  298.00   20.16   1
   5  -4   6  290.20   20.01   1
  -5  -4  -6  312.80   21.33   1
   5   4   6  303.90   20.93   1
  -5   4  -6  368.10   25.04   1
  -5   4  -6  328.40   22.28   1
   5  -4   7  167.50   12.05   1
   5  -5  -9  533.00   35.61   1
   5  -5  -9  510.50   33.90   1
  -5  -5   9  486.20   32.54   1
   5   5  -9  489.80   32.71   1
  -5   5   9  510.80   34.33   1
  -5   5   9  554.70   37.05   1
   5  -5  -8   37.80    3.20   1
  -5  -5   8   39.81    3.56   1
   5   5  -8   44.72    3.76   1
   5  -5  -7  429.10   28.48   1
   5  -5  -7  517.30   34.43   1
  -5  -5   7  428.30   28.70   1
  -5  -5   7  483.50   32.50   1
   5   5  -7  484.30   32.39   1
   5   5  -7  445.10   30.01   1
  -5   5   7  490.10   32.77   1
  -5   5   7  457.70   30.43   1
   5  -5  -6   67.70    5.20   1
   5  -5  -6   61.92    4.64   1
  -5  -5   6   59.79    5.02   1
  -5  -5   6   64.63    5.07   1
   5   5  -6   59.30    4.91   1
   5   5  -6   76.24    6.23   1
  -5   5   6   74.14    5.73   1
  -5   5   6   64.76    4.89   1
   5  -5  -5  358.90   23.97   1
  -5  -5   5  316.90   21.41   1
  -5  -5   5  351.70   23.81   1
   5   5  -5  315.00   21.42   1
   5   5  -5  356.50   24.02   1
  -5   5   5  317.90   21.28   1
  -5   5   5  349.50   23.65   1
   5  -5  -4   62.71    4.81   1
  -5   5   4   65.55    4.87   1
   5  -5  -3   37.74    2.99   1
   5  -5  -3   45.58    3.75   1
  -5  -5   3   50.08    4.22   1
  -5  -5   3   40.12    3.46   1
   5   5  -3   47.09    3.91   1
   5   5  -3   43.52    3.77   1
  -5   5   3   49.23    3.79   1
  -5   5   3   43.20    3.43   1
   5  -5  -2  316.90   21.33   1
   5  -5  -2  241.60   16.17   1
  -5  -5   2  281.50   19.13   1
  -5  -5   2  267.70   18.19   1
   5   5  -2  293.90   19.80   1
   5   5  -2  260.60   17.81   1
  -5   5   2  246.20   16.53   1
   5  -5  -1  340.70   22.78   1
  -5  -5   1  374.80   25.26   1
  -5  -5   1  376.20   25.26   1
   5   5  -1  401.20   26.76   1
   5   5  -1  399.00   26.89   1
  -5   5   1  347.40   23.14   1
   5  -5   0 2543.00  165.80   1
   5  -5   0 2403.00  156.70   1
  -5  -5   0 2813.00  183.50   1
   5   5   0 2782.00  181.60   1
  -5   5   0 2471.00  161.10   1
  -5   5   0 2707.00  176.50   1
   5  -5   1  519.30   34.35   1
   5  -5   1  525.00   34.90   1
  -5  -5  -1  463.90   30.85   1
  -5  -5  -1  544.10   36.18   1
   5   5   1  516.70   34.49   1
   5   5   1  480.00   31.82   1
  -5   5  -1  540.00   35.79   1
  -5   5  -1  642.50   42.58   1
   5  -5   2 1229.00   80.71   1
   5  -5   2 1210.00   79.25   1
  -5  -5  -2 1021.00   67.08   1
  -5  -5  -2 1240.00   81.42   1
   5   5   2 1050.00   68.90   1
   5   5   2 1203.00   79.14   1
  -5   5  -2 1211.00   79.45   1
  -5   5  -2 1192.00   78.19   1
   5  -5   3  179.60   12.63   1
  -5  -5  -3  154.10   10.80   1
  -5  -5  -3  188.90   13.23   1
   5   5   3  185.70   13.16   1
   5   5   3  158.70   11.03   1
   5  -5   4  532.80   35.61   1
   5  -5   4  527.60   35.01   1
  -5   5  -4  512.20   34.12   1
  -5   5  -4  548.40   36.46   1
   5  -5   5  120.90    8.65   1
   5  -5   5  131.40    9.60   1
  -5  -5  -5  142.90   10.30   1
   5   5   5  130.60    9.65   1
  -5   5  -5  123.90    8.95   1
  -5   5  -5  130.50    9.49   1
   5  -5   6  130.70    9.66   1
   5  -5   6  146.80   10.44   1
  -5   5  -6  132.50    9.66   1
   5  -5   7  332.30   22.71   1
   5  -6  -9   94.13    6.97   1
   5  -6  -8  237.40   16.16   1
  -5  -6   8  244.10   16.86   1
   5   6  -8  240.60   16.46   1
  -5   6   8  244.30   17.00   1
   5  -6  -7   25.63    2.56   1
   5  -6  -7   22.26    2.10   1
   5   6  -7   27.25    3.00   1
  -5   6   7   25.34    2.42   1
  -5   6   7   27.23    2.85   1
   5  -6  -6  100.40    7.08   1
  -5  -6   6  116.50    8.68   1
  -5  -6   6  115.60    8.48   1
   5   6  -6  117.60    8.62   1
   5   6  -6  101.90    7.71   1
  -5   6   6  115.10    8.52   1
   5  -6  -5   25.75    2.31   1
   5  -6  -5   34.46    2.91   1
  -5  -6   5   30.91    3.20   1
  -5  -6   5   32.15    2.99   1
   5   6  -5   30.33    2.94   1
   5   6  -5   31.40    3.06   1
  -5   6   5   30.82    2.77   1
  -5   6   5   30.88    2.63   1
   5  -6  -4  137.30    9.42   1
   5  -6  -4  129.20    8.88   1
  -5  -6   4  136.80    9.91   1
  -5  -6   4  141.90   10.06   1
   5   6  -4  149.60   10.58   1
   5   6  -4  125.20    9.07   1
  -5   6   4  134.80    9.34   1
  -5   6   4  134.50    9.36   1
   5  -6  -3   43.93    3.38   1
   5  -6  -3   48.90    3.88   1
  -5  -6   3   48.64    4.24   1
  -5  -6   3   53.69    4.34   1
   5   6  -3   46.89    3.98   1
   5   6  -3   55.96    4.56   1
  -5   6   3   43.15    3.42   1
  -5   6   3   48.70    3.75   1
   5  -6  -2 1056.00   69.21   1
   5  -6  -2  987.10   64.55   1
  -5  -6   2 1017.00   66.82   1
  -5  -6   2 1035.00   68.07   1
   5   6  -2 1027.00   67.46   1
   5   6  -2  968.40   63.75   1
  -5   6   2  999.20   65.43   1
  -5   6   2 1027.00   67.27   1
   5  -6  -1  555.50   36.71   1
   5  -6  -1  601.30   39.57   1
  -5  -6   1  557.40   37.00   1
  -5  -6   1  585.40   38.79   1
   5   6  -1  524.00   34.73   1
   5   6  -1  555.00   36.88   1
  -5   6   1  540.20   35.68   1
  -5   6   1  629.60   41.50   1
   5  -6   0  387.20   25.80   1
   5  -6   0  431.20   28.57   1
  -5  -6   0  386.70   25.88   1
   5   6   0  360.30   24.08   1
   5   6   0  391.20   26.29   1
  -5   6   0  425.80   28.31   1
  -5   6   0  385.80   25.65   1
   5  -6   1  258.60   17.46   1
   5  -6   1  208.00   14.28   1
  -5  -6  -1  239.60   16.36   1
   5   6   1  239.90   16.49   1
   5   6   1  203.50   13.88   1
  -5   6  -1  228.50   15.52   1
  -5   6  -1  248.40   16.86   1
   5  -6   2  698.00   45.98   1
   5  -6   2  691.00   45.75   1
  -5  -6  -2  696.30   46.09   1
  -5  -6  -2  622.50   41.20   1
   5   6   2  712.90   47.29   1
   5   6   2  617.40   40.77   1
  -5   6  -2  727.60   48.00   1
  -5   6  -2  709.30   46.85   1
   5  -6   3  209.70   14.62   1
   5  -6   3  199.50   13.70   1
  -5  -6  -3  176.70   12.48   1
  -5   6  -3  206.20   14.20   1
   5  -6   4   97.03    7.19   1
   5  -6   4  104.50    7.90   1
  -5  -6  -4  110.60    8.18   1
   5   6   4   98.00    7.59   1
  -5   6  -4  100.30    7.52   1
  -5   6  -4  101.70    7.51   1
   5  -6   5  123.70    8.97   1
   5  -6   5  118.10    8.88   1
  -5  -6  -5  123.60    9.27   1
   5   6   5  110.40    8.40   1
   5  -6   6  132.70  -10.02   1
   5  -6   6   97.91   -7.58   1
   5  -6   7   51.26    4.49   1
   5  -7  -7  334.50   22.42  -1
   5  -7  -7  336.30   22.65  -1
  -5  -7   7  286.30   19.49  -1
   5   7  -7  312.70   21.17  -1
   5  -7  -6  228.10   15.46   1
   5  -7  -6  210.00   14.18   1
  -5  -7   6  218.50   15.10   1
   5   7  -6  232.70   16.20   1
   5  -7  -5   79.53    5.66   1
   5  -7  -5   87.77    6.18   1
  -5  -7   5   93.50    7.02   1
  -5  -7   5  103.20    7.85   1
   5   7  -5  102.50    7.73   1
   5   7  -5  100.40    7.46   1
  -5   7   5   50.66   -3.86   1
   5  -7  -4  160.40   10.88   1
  -5  -7   4  173.30   12.29   1
  -5  -7   4  161.20   11.36   1
   5   7  -4  171.00   12.18   1
   5   7  -4  159.50   11.24   1
  -5   7   4  162.90   11.10   1
  -5   7   4  144.60    9.86   1
   5  -7  -3  214.30   14.36   1
  -5  -7   3  203.50   14.10   1
  -5  -7   3  211.70   14.72   1
   5   7  -3  213.00   14.88   1
   5   7  -3  205.90   14.20   1
  -5   7   3  190.60   12.84   1
   5  -7  -2 1894.00  123.50   1
  -5  -7   2 1666.00  109.00   1
  -5  -7   2 1767.00  115.70   1
   5   7  -2 1676.00  109.60   1
   5   7  -2 1804.00  118.20   1
  -5   7   2 1640.00  107.00   1
  -5   7   2 2071.00  135.10   1
   5  -7  -1  776.10   50.91   1
   5  -7  -1  770.70   50.67   1
  -5  -7   1  687.30   45.44   1
  -5  -7   1  686.70   45.45   1
   5   7  -1  685.60   45.47   1
   5   7  -1  645.50   42.63   1
  -5   7   1  713.70   46.89   1
  -5   7   1  754.40   49.58   1
   5  -7   0  313.50   21.01   1
   5  -7   0  345.80   23.00   1
  -5  -7   0  297.10   20.11   1
  -5  -7   0  304.70   20.63   1
   5   7   0  330.40   22.52   1
   5   7   0  280.70   18.91   1
  -5   7   0  300.00   20.05   1
  -5   7   0  343.80   22.94   1
   5  -7   1   84.93    6.32   1
   5  -7   1  108.70   -7.68   1
  -5  -7  -1   75.94    5.82   1
  -5  -7  -1   91.07    6.79   1
   5   7   1   74.03    5.54   1
   5   7   1   93.62    7.11   1
  -5   7  -1  100.20    7.19   1
  -5   7  -1   95.00    6.92   1
   5  -7   2   43.10    3.58  -1
   5  -7   2   48.80    4.16  -1
  -5   7  -2   42.66    3.56  -1
   5  -7   3   71.86    5.90   1
   5  -7   3   75.12    5.77   1
  -5  -7  -3   68.96    5.47   1
   5   7   3   68.98    5.61   1
  -5   7  -3   71.49    5.47   1
   5  -7   4    6.57    1.75   1
  -5  -7  -4    8.88    1.95   1
   5   7   4    9.69    2.35   1
  -5  -8   6    2.33    1.17   1
   5   8  -6   -0.70    1.24   1
  -5  -8   5  274.20   18.75   1
   5   8  -5  278.80   19.23   1
  -5  -8   4  167.10   11.77   1
   5   8  -4  173.80   12.36   1
  -5  -8   2  501.70   33.47   1
   5   8  -2  499.20   33.44   1
   5   8  -2  479.20   31.94   1
  -5  -8   1  510.80   34.04   1
   5   8  -1  510.40   34.16   1
  -5  -8  -1  196.40   13.87   1
   5   8   1  166.50   11.89   1
  -5  -8  -2    3.48    1.27   1
   5   8   2    3.81    1.71   1
  -5  -8  -3   89.97    6.91   1
   5   8   3   85.25    6.75   1
  -5  -9   5   45.22    4.25   1
   5   9  -5   39.01    4.14   1
  -5  -9   4   41.56    3.77   1
   5   9  -4   48.27    4.76   1
  -5  -9   3  226.60   15.70   1
   5   9  -3  231.00   16.17   1
  -5  -9   2  604.90   40.21   1
   5   9  -2  613.30   40.94   1
  -5  -9   1   80.26    6.21   1
   5   9  -1   86.27    6.74   1
  -5  -9   0  164.50   11.63   1
   5   9   0  146.80   10.70   1
  -5  -9  -1   89.27    6.88   1
   6   0  -9    2.73    1.00   1
  -6   0   9    6.21    1.39   1
   6   0  -8  132.70    9.43   1
   6   0  -8  141.80   10.20   1
  -6   0   8  136.10   10.05   1
  -6   0   8  126.90    9.16   1
   6   0  -7  268.00   18.40   1
   6   0  -7  296.00   20.10   1
  -6   0   7  260.20   17.75   1
  -6   0   7  275.40   18.93   1
   6   0  -6  263.20   18.04  -1
   6   0  -6  272.10   18.51  -1
  -6   0   6  272.00   18.67  -1
  -6   0   6  247.80   16.92  -1
   6   0  -4   30.13    2.84   1
   6   0  -4   33.64    3.16   1
  -6   0   4   34.03    3.33   1
  -6   0   4   34.34    3.11   1
   6   0  -3    0.09    1.22   1
   6   0  -3   -0.20    1.28   1
  -6   0   3    0.94    1.47   1
   6   0  -2   20.22    2.10   1
   6   0  -2   21.25    2.33   1
  -6   0   2   26.38    2.60   1
  -6   0   2   23.70    2.47   1
   6   0  -1    6.20    1.37   1
   6   0  -1    7.28    1.31   1
  -6   0   1    8.01    1.49   1
  -6   0   1    8.65    1.39   1
   6   0   1    0.18    1.00   1
   6   0   1    0.12    1.05   1
  -6   0  -1   -0.10    1.08   1
  -6   0  -1    0.45    0.95   1
   6   0   2  524.50   35.09   1
   6   0   2  451.00   29.95   1
  -6   0  -2  508.10   33.88   1
  -6   0  -2  466.50   31.05   1
   6   0   3  244.90   16.65   1
   6   0   3  279.80   19.29   1
  -6   0  -3  260.80   17.74   1
  -6   0  -3  285.20   19.47   1
   6   0   4  240.60   16.74   1
  -6   0  -4  252.90   17.39   1
   6   0   5  367.40   25.29   1
   6  -1 -10   50.97    4.29   1
  -6   1  10   52.04    4.43   1
   6  -1  -9   44.98    3.76   1
  -6  -1   9   46.17    3.95   1
   6   1  -9   45.88    3.82   1
  -6   1   9   49.88    4.20   1
   6  -1  -8  369.40   24.95   1
   6  -1  -8  337.00   22.68   1
  -6  -1   8  345.80   23.32   1
   6   1  -8  341.70   22.97   1
  -6   1   8  322.90   21.88   1
  -6   1   8  371.70   25.29   1
   6  -1  -7  378.00   25.44   1
   6  -1  -7  378.60   25.65   1
  -6  -1   7  392.20   26.53   1
  -6  -1   7  360.60   24.27   1
   6   1  -7  385.20   25.95   1
   6   1  -7  362.00   24.57   1
  -6   1   7  449.20   30.21   1
  -6   1   7  376.70   25.51   1
  -6  -1   6   85.88    6.43   1
  -6  -1   6   82.75    6.43   1
   6   1  -6   79.78    6.21   1
   6   1  -6   94.23    7.03   1
   6  -1  -5  270.00   18.41   1
   6  -1  -5  263.60   17.91   1
  -6  -1   5  262.60   17.88   1
  -6  -1   5  290.20   19.91   1
   6   1  -5  276.80   18.92   1
   6   1  -5  303.10   20.55   1
  -6   1   5  263.80   18.08   1
  -6   1   5  261.10   17.74   1
   6  -1  -4   11.78    1.72   1
   6  -1  -4   10.55    1.63   1
  -6  -1   4    8.58    2.05   1
   6   1  -4    9.96    1.94   1
   6   1  -4   10.42    1.92   1
  -6   1   4   11.72    1.57   1
  -6   1   4   13.69    1.95   1
   6  -1  -3  267.90   18.23   1
   6  -1  -3  255.60   17.33   1
  -6   1   3  269.50   18.31   1
  -6   1   3  263.80   17.89   1
   6  -1  -2  373.90   25.14   1
   6  -1  -2  362.40   24.20   1
  -6   1   2  376.40   25.20   1
  -6   1   2  387.90   25.96   1
   6  -1  -1   38.93    3.44   1
   6  -1  -1   39.20    3.28   1
  -6  -1   1   43.01    3.66   1
  -6  -1   1   43.25    3.63   1
   6   1  -1   42.39    3.68   1
   6   1  -1   39.53    3.30   1
  -6   1   1   42.70    3.60   1
  -6   1   1   43.06    3.57   1
   6  -1   0  127.30    8.95   1
   6  -1   0  143.90   10.25   1
  -6  -1   0  147.00   10.35   1
  -6  -1   0  139.20    9.83   1
   6   1   0  117.80    8.33   1
   6   1   0  149.30   10.62   1
  -6   1   0  132.20    9.35   1
  -6   1   0  149.00   10.46   1
   6  -1   1  590.70   39.08   1
  -6  -1  -1  575.30   38.09   1
  -6  -1  -1  638.20   42.27   1
   6   1   1  675.00   44.75   1
   6   1   1  462.30  -30.71   1
  -6   1  -1  578.30   38.49   1
   6  -1   2  363.00   24.60   1
   6  -1   2  325.50   21.85   1
  -6  -1  -2  365.30   24.69   1
  -6  -1  -2  321.00   21.63   1
   6   1   2  294.40   19.80   1
   6   1   2  369.50   25.07   1
  -6   1  -2  346.10   23.30   1
  -6   1  -2  356.50   24.09   1
   6  -1   3   84.32    6.65   1
   6  -1   3   73.18    5.56   1
  -6  -1  -3   80.54    6.24   1
   6   1   3   83.16    6.56   1
  -6   1  -3   81.98    6.34   1
  -6   1  -3   81.82    6.21   1
   6  -1   4   89.31    7.01   1
  -6  -1  -4   89.40    6.82   1
   6   1   4   93.17    7.21   1
  -6   1  -4   92.07    6.99   1
   6  -1   5   91.59    7.46   1
  -6   1  -5   88.67    6.96   1
   6  -2 -10    8.16    1.65   1
   6  -2  -9  521.70   34.72   1
  -6  -2   9  566.60   37.75   1
   6   2  -9  569.10   37.82   1
  -6   2   9  539.30   36.39   1
  -6   2   9  488.70   32.70   1
   6  -2  -8  356.00   24.04   1
   6  -2  -8  349.30   23.48   1
  -6  -2   8  331.00   22.39   1
  -6   2   8  336.70   23.02   1
  -6   2   8  329.40   22.30   1
   6  -2  -7  247.00   16.99   1
   6  -2  -7  217.50   14.89   1
  -6   2   7  232.40   16.19   1
  -6   2   7  213.90   14.74   1
   6  -2  -6  987.10   64.95   1
   6  -2  -6  923.50   60.96   1
  -6  -2   6  943.90   62.18   1
  -6  -2   6 1003.00   66.16   1
   6   2  -6  979.90   64.69   1
   6   2  -6  979.00   64.44   1
  -6   2   6  950.70   62.56   1
  -6   2   6  958.10   63.23   1
   6  -2  -5  281.70   19.21   1
   6  -2  -5  289.10   19.58   1
  -6  -2   5  274.60   18.64   1
  -6  -2   5  311.60   21.28   1
   6   2  -5  316.80   21.47   1
   6   2  -5  290.90   19.89   1
  -6   2   5  280.40   18.99   1
  -6   2   5  288.40   19.66   1
   6  -2  -4    3.17    1.18  -1
   6  -2  -4    1.75    1.01  -1
   6   2  -4    2.56    1.62  -1
   6   2  -4   -0.24    1.53  -1
  -6   2   4    3.56    1.34  -1
  -6   2   4    3.25    0.97  -1
   6  -2  -3  106.90    7.71   1
   6  -2  -3  101.40    7.41   1
  -6  -2   3  128.30    9.36   1
  -6  -2   3   99.94    7.46   1
   6   2  -3  101.80    7.57   1
   6   2  -3  113.00    8.16   1
  -6   2   3  104.20    7.72   1
  -6   2   3  109.60    7.86   1
   6  -2  -2  435.80   28.93  -1
   6  -2  -2  477.50   31.81  -1
  -6  -2   2  470.90   31.43  -1
  -6  -2   2  481.30   32.05  -1
   6   2  -2  489.10   32.67  -1
   6   2  -2  481.10   31.96  -1
  -6   2   2  453.80   30.18  -1
  -6   2   2  463.30   30.83  -1
   6  -2  -1 1023.00   67.40   1
   6  -2  -1  844.30   55.44   1
  -6  -2   1  944.90   62.17   1
  -6  -2   1  926.50   60.99   1
   6   2  -1  941.60   62.06   1
   6   2  -1  904.70   59.44   1
  -6   2   1  867.00   57.01   1
  -6   2   1 1056.00   69.42   1
   6  -2   0  547.20   36.41   1
   6  -2   0  535.90   35.43   1
  -6  -2   0  614.00   40.70   1
  -6  -2   0  543.50   36.10   1
   6   2   0  609.40   40.50   1
   6   2   0  581.90   38.50   1
  -6   2   0  530.70   35.17   1
  -6   2   0  590.30   39.13   1
   6  -2   1   86.08    6.65   1
   6  -2   1   81.52    5.99   1
  -6  -2  -1   86.64    6.58   1
  -6  -2  -1  109.40    8.21   1
   6   2   1   96.85    7.52   1
   6   2   1   83.59    6.29   1
  -6   2  -1   81.38    6.08   1
  -6   2  -1  113.20   -8.45   1
   6  -2   2  166.90   11.53   1
   6  -2   2  202.30   14.28   1
  -6  -2  -2  210.20   14.64   1
  -6  -2  -2  176.40   12.37   1
   6   2   2  211.60   14.92   1
   6   2   2  178.60   12.41   1
  -6   2  -2  193.50   13.37   1
  -6   2  -2  195.90   13.70   1
   6  -2   3  677.20   44.73   1
   6  -2   3  763.40   50.67   1
  -6  -2  -3  818.70   54.17   1
   6   2   3  792.20   52.66   1
  -6   2  -3  793.90   52.52   1
  -6   2  -3  697.40   46.11   1
   6   2   4   64.64    5.65   1
  -6   2  -4   58.56    4.85   1
   6  -2   5  702.50   46.89   1
  -6   2  -5  656.20   43.67   1
   6  -3 -10  168.20   12.13   1
   6  -3  -9   91.74    7.12   1
   6  -3  -9   83.76    6.34   1
  -6   3   9   86.67    6.99   1
   6  -3  -8   30.50    3.08   1
   6  -3  -8   30.56    2.84   1
  -6  -3   8   29.23    2.97   1
   6   3  -8   28.63    2.80   1
  -6   3   8   27.70    2.73   1
  -6   3   8   31.49    3.34   1
   6  -3  -7  186.30   13.00   1
   6  -3  -7  176.40   12.23   1
  -6  -3   7  223.50   15.48   1
   6   3  -7  209.00   14.78   1
  -6   3   7  184.30   12.89   1
  -6   3   7  205.40   14.45   1
   6  -3  -6  169.60   12.02   1
  -6   3   6  164.30   11.67   1
  -6   3   6  174.50   12.22   1
   6  -3  -5  249.30   17.12   1
   6  -3  -5  248.30   16.89   1
  -6  -3   5  242.40   16.66   1
  -6  -3   5  256.20   17.70   1
   6   3  -5  255.50   17.68   1
   6   3  -5  268.50   18.40   1
  -6   3   5  249.80   17.00   1
  -6   3   5  258.10   17.68   1
   6  -3  -4  732.50   48.47   1
   6  -3  -4  699.00   46.11   1
  -6  -3   4  699.10   46.27   1
  -6  -3   4  748.40   49.58   1
   6   3  -4  702.30   46.59   1
   6   3  -4  789.20   52.09   1
  -6   3   4  765.30   50.56   1
  -6   3   4  725.80   47.90   1
   6  -3  -3  203.10   13.86   1
   6  -3  -3  227.90   15.70   1
  -6  -3   3  239.40   16.47   1
   6   3  -3  238.20   16.27   1
   6   3  -3  222.50   15.39   1
   6  -3  -2   40.50    3.32   1
   6  -3  -2   43.66    3.72   1
  -6  -3   2   45.67    3.96   1
  -6  -3   2   55.04    4.54   1
   6   3  -2   47.99    3.95   1
   6   3  -2   46.98    4.07   1
  -6   3   2   38.04    3.33   1
   6  -3  -1 1111.00   72.97   1
   6  -3  -1 1049.00   68.76   1
  -6  -3   1 1120.00   73.53   1
   6   3  -1 1084.00   71.07   1
  -6   3   1  980.10   64.49   1
  -6   3   1 1009.00   66.26   1
   6  -3   0   70.75    5.49   1
   6  -3   0   64.00    4.84   1
  -6  -3   0   71.43    5.61   1
  -6  -3   0   75.39    5.86   1
   6   3   0   63.45    4.89   1
   6   3   0   70.69    5.68   1
  -6   3   0   61.07    4.83   1
   6  -3   1  971.70   63.80   1
   6  -3   1 1041.00   68.58   1
  -6  -3  -1 1080.00   71.07   1
  -6  -3  -1  948.20   62.36   1
   6   3   1  928.20   60.96   1
   6   3   1 1032.00   68.10   1
  -6   3  -1 1043.00   68.63   1
   6  -3   2  147.90   10.35   1
  -6  -3  -2  172.40   12.23   1
   6   3   2  164.80   11.90   1
  -6   3  -2  164.40   11.64   1
  -6   3  -2  148.10   10.45   1
   6  -3   3  691.40   46.02   1
   6  -3   3  637.10   42.15   1
  -6  -3  -3  655.20   43.58   1
   6   3   3  630.00   42.05   1
  -6   3  -3  723.10   47.91   1
  -6   3  -3  662.20   43.89   1
   6  -3   4    9.46    1.96   1
  -6   3  -4    6.28    1.58   1
   6  -3   5   40.75    3.97   1
   6  -4 -10   47.50    4.29   1
  -6   4  10   48.09    4.78   1
   6  -4  -9  193.30   13.78   1
   6  -4  -9  215.40   15.08   1
   6  -4  -8  576.70   38.45   1
  -6   4   8  683.80   45.75   1
   6  -4  -7  197.80   13.64   1
   6  -4  -7  212.00   14.75   1
  -6  -4   7  206.10   14.39   1
   6   4  -7  208.10   14.75   1
  -6   4   7  193.70   13.49   1
  -6   4   7  205.60   14.52   1
   6  -4  -6  325.40   21.90   1
   6  -4  -6  336.80   22.73   1
  -6  -4   6  293.10   20.01   1
   6   4  -6  318.80   21.85   1
  -6   4   6  326.90   22.09   1
  -6   4   6  328.10   22.34   1
   6  -4  -5  230.90   15.98   1
   6  -4  -5  288.10   19.74   1
  -6  -4   5  227.40   15.67   1
   6   4  -5  212.10   14.84   1
  -6   4   5  234.50   16.22   1
  -6   4   5  233.50   15.99   1
   6  -4  -4  100.40    7.25   1
   6  -4  -4  109.80    8.31   1
  -6  -4   4   98.94    7.35   1
   6   4  -4   94.43    7.21   1
   6   4  -4  110.80    8.18   1
  -6   4   4  102.00    7.44   1
  -6   4   4   95.63    7.10   1
   6  -4  -3    7.71    1.29   1
  -6  -4   3    8.92    2.21   1
  -6  -4   3    8.13    1.50   1
   6   4  -3    8.41    1.68   1
   6   4  -3   10.74    1.83   1
  -6   4   3    7.00    1.37   1
  -6   4   3    6.33    1.24   1
   6  -4  -2   26.13    2.38   1
  -6  -4   2   25.68    2.63   1
  -6  -4   2   23.24    2.61   1
   6   4  -2   27.25    2.69   1
   6   4  -2   29.76    3.15   1
  -6   4   2   25.60    2.46   1
  -6   4   2   26.36    2.51   1
   6  -4  -1  358.70   24.01   1
   6  -4  -1  342.70   23.15   1
  -6  -4   1  344.70   23.24   1
  -6  -4   1  363.20   24.48   1
   6   4  -1  324.30   21.77   1
   6   4  -1  355.70   24.13   1
  -6   4   1  340.90   22.88   1
  -6   4   1  345.90   23.23   1
   6  -4   0  722.10   47.79   1
   6  -4   0  770.20   50.69   1
  -6   4   0  729.60   48.17   1
  -6   4   0  784.10   51.72   1
   6  -4   1  509.80   33.83   1
   6  -4   1  494.00   33.05   1
  -6  -4  -1  518.50   34.64   1
   6   4   1  503.00   33.75   1
  -6   4  -1  517.70   34.46   1
  -6   4  -1  533.40   35.52   1
   6  -4   2  386.70   25.90   1
   6  -4   2  392.60   26.57   1
  -6  -4  -2  392.10   26.42   1
   6   4   2  419.10   28.37   1
  -6   4  -2  403.00   27.10   1
  -6   4  -2  408.20   27.45   1
   6  -4   3  341.20   23.01   1
   6  -4   3  359.40   24.50   1
  -6  -4  -3  338.80   23.16   1
   6   4   3  333.20   22.94   1
  -6   4  -3  361.10   24.43   1
  -6   4  -3  351.00   23.80   1
   6  -4   4    3.19    2.02   1
   6  -4   4    2.65    1.25   1
  -6   4  -4    3.64    1.38   1
   6  -4   5  107.40    8.24   1
   6  -5  -8  342.60   23.29   1
   6  -5  -7   72.32    5.90   1
   6  -5  -6   84.65    6.29   1
  -6  -5   6   82.07    6.36   1
   6   5  -6   73.73    6.08   1
  -6   5   6   76.38    5.82   1
  -6   5   6   84.01    6.55   1
   6  -5  -5  395.00   26.39   1
  -6  -5   5  376.70   25.41   1
   6   5  -5  394.90   26.79   1
   6  -5  -4  391.10   26.40   1
  -6  -5   4  345.20   23.39   1
   6   5  -4  358.50   24.39   1
  -6   5   4  341.50   23.01   1
  -6   5   4  357.30   24.03   1
   6  -5  -3   30.73    2.98   1
  -6  -5   3   28.07    2.83   1
   6   5  -3   32.92    3.27   1
  -6   5   3   30.86    2.83   1
  -6   5   3   43.31    3.63   1
   6  -5  -2  139.10    9.95   1
   6  -5  -2  129.50    9.11   1
  -6  -5   2  128.70    9.27   1
   6   5  -2  142.20   10.29   1
  -6   5   2  137.20    9.66   1
  -6   5   2  141.00    9.98   1
   6  -5  -1  167.10   11.74   1
  -6  -5   1  172.30   12.16   1
   6   5  -1  170.90   12.18   1
   6  -5   0  192.20   13.26   1
   6  -5   0  174.90   12.32   1
  -6  -5   0  183.30   12.85   1
   6   5   0  177.80   12.66   1
  -6   5   0  180.80   12.60   1
  -6   5   0  176.90   12.33   1
   6  -5   1  289.00   19.60   1
   6  -5   1  277.40   19.04   1
  -6  -5  -1  259.20   17.81   1
   6   5   1  250.90   17.42   1
  -6   5  -1  295.40   20.11   1
  -6   5  -1  304.20   20.65   1
   6  -5   2  348.10   23.49   1
   6  -5   2  324.10   22.23   1
  -6  -5  -2  319.30   21.77   1
   6   5   2  317.60   21.86   1
  -6   5  -2  398.10   27.05   1
  -6   5  -2  346.90   23.56   1
   6  -5   3  507.10   33.89   1
   6  -5   3  464.40   31.36   1
   6  -5   4    5.03    1.72   1
   6  -5   4    3.86    2.48   1
   6  -5   5    6.67    1.61   1
   6  -6  -6   41.88    3.71   1
   6  -6  -5  232.60   15.87   1
  -6  -6   5  236.60   16.37   1
   6   6  -5  235.20   16.46   1
   6  -6  -4   98.58    7.13   1
   6  -6  -4  109.50    7.87   1
  -6  -6   4  110.30    8.14   1
   6   6  -4  112.50    8.47   1
  -6   6   4   95.63    7.02   1
   6  -6  -3    5.33    1.98   1
   6  -6  -3   -0.61    1.29   1
  -6  -6   3    0.90    1.01   1
   6   6  -3    1.15    1.27   1
  -6   6   3    2.50    1.16   1
   6  -6  -2   76.86    5.74   1
   6  -6  -2   83.89    6.48   1
  -6  -6   2   87.43    6.64   1
  -6   6   2   76.98    5.83   1
   6  -6  -1   14.83    2.20   1
  -6  -6   1   13.28    2.11   1
   6   6  -1   15.67    2.17   1
  -6   6   1   13.33    1.73   1
   6  -6   0   29.84    3.00   1
  -6  -6   0   27.25    2.90   1
   6   6   0   34.69    3.59   1
  -6   6   0   25.83    2.61   1
   6  -6   2   39.22    3.72   1
   7   0  -6   15.95    2.34   1
  -7   0   6   12.88    1.88   1
   7   0  -5   23.70    2.74   1
  -7   0   5   20.71    2.31   1
   7   0  -4   25.66    2.84   1
  -7   0   4   28.42    2.80   1
   7   0  -3   55.94    4.77   1
  -7   0   3   51.17    4.25   1
   7   0  -2  318.10   21.74   1
  -7   0   2  299.40   20.31   1
   7   0  -1  199.10   14.01   1
  -7   0   1  191.30   13.31   1
   7   0   0    5.02    1.50   1
  -7   0   0    3.85    1.21   1
   7   0   1  166.60   12.06   1
   7  -1  -6   46.00    4.25   1
  -7   1   6   46.17    4.01   1
   7  -1  -5  104.10    7.94   1
  -7  -1   5   98.26    7.35   1
   7   1  -5   98.89    7.61   1
  -7   1   5   96.71    7.26   1
   7  -1  -4   85.33    6.65   1
  -7  -1   4   88.76    6.67   1
   7   1  -4   82.81    6.50   1
  -7   1   4   91.30    6.87   1
  -7  -1   3   30.32    2.90   1
   7   1  -3   25.32    2.80   1
  -7   1   3   24.65    2.64   1
   7  -1  -2  156.90   11.29   1
  -7  -1   2  166.40   11.69   1
   7   1  -2  171.50   12.21   1
  -7   1   2  170.90   11.97   1
   7  -1  -1  618.70   41.24   1
  -7  -1   1  626.30   41.57   1
   7   1  -1  599.50   40.01   1
  -7   1   1  639.00   42.40   1
   7  -1   0  230.90   16.09   1
  -7  -1   0  233.10   16.08   1
   7   1   0  234.80   16.35   1
  -7   1   0  238.50   16.40   1
   7  -1   1  150.00   10.94   1
  -7   1  -1  167.20   11.89   1
   7  -2  -8  214.80   15.20   1
   7  -2  -7  120.40    9.03   1
   7  -2  -6  305.10   21.07   1
   7  -2  -4  307.70   20.79   1
  -7  -2   4  310.30   21.12   1
   7   2  -4  312.20   21.39   1
  -7   2   4  320.00   21.72   1
  -7   2   4  296.80   20.28   1
   7  -2  -3  162.40   11.70   1
   7  -2  -3  144.10   10.16   1
  -7  -2   3  143.80   10.29   1
   7   2  -3  154.20   11.10   1
  -7   2   3  153.80   10.95   1
  -7   2   3  143.80   10.31   1
   7  -2  -2   13.10    1.99   1
   7  -2  -2   14.01    1.81   1
  -7  -2   2   13.49    1.87   1
   7   2  -2   16.03    2.20   1
  -7   2   2   13.32    2.11   1
  -7   2   2   12.33    1.83   1
   7  -2   0   12.00    2.50   1
   7  -2   1  191.50   13.55   1
   7  -3  -8   17.11    2.28   1
   7  -3  -7  480.80   32.39   1
   7  -3  -6   15.15    2.41   1
   7  -3  -5  110.80    8.19   1
   7  -3  -5  111.20    8.50   1
   7  -3  -4  114.90    8.67   1
   7  -3  -4   97.48    7.25   1
  -7   3   4  100.10    7.54   1
   7  -3  -3   45.41    4.12   1
   7  -3  -3   43.62    3.79   1
  -7   3   3   41.55    3.84   1
   7  -3  -2  198.50   13.71   1
   7  -3  -2  201.60   14.22   1
  -7   3   2  189.90   13.30   1
   7  -3  -1  101.70    7.73   1
  -7   3   1  108.80    8.18   1
   7  -3   1  311.70   21.43   1
   7  -3   2   27.20    2.93   1
  -7   3  -2   33.83    3.35   1
   7  -4  -6  105.50    8.05   1
   7  -4  -5   14.01    2.27   1
   7  -4  -5   13.46    2.42   1
   7  -4  -4  140.00   10.37   1
   7  -4  -4  126.50    9.26   1
   7  -4  -3  323.90   21.91   1
   7  -4  -2  105.20    8.08   1
   7  -4  -2  119.90    8.79   1
   7  -4  -1   21.34    2.62   1
   7  -4  -1   17.62    2.60   1
   7  -4   0   33.03    3.34   1
   7  -4   0   38.25    3.85   1
   7  -4   1   25.71    2.84   1
  -7   4  -1   29.08    3.05   1
   7  -4   2   19.92    2.71   1
   0   0   0    0.00    0.00   1
;
_shelx_hkl_checksum     58549
_shelx_res_file
;
TITL KRASNOFF MARCH 2017
    G:\0000_Acta_E_RC_DR\000_2018_ActaCrystE\su5424_Ishelx.res
    created by SHELXL-2016/6 at 17:18:55 on 18-Feb-2018
CELL  0.97680  7.40000 12.86700 13.92300 90.00000 101.86200 90.00000
ZERR 2  0.05000  0.05000  0.05000  0.00000  0.50000  0.00000
LATT -1
SYMM -X, Y+ 0.50000, -Z
SFAC C H N O
UNIT 46 86 2 20
TEMP -173
L.S. 10
size 0.20 0.02 0.01
conf
ACTA
bond $h
WPDB 2
HTAB O7 O50
EQIV $1 -X+1, Y-1/2, -Z+1
HTAB O13 O6_$1
EQIV $2 -X+1, Y+1/2, -Z+1
HTAB O17 O10_$2
EQIV $3 -X+2, Y+1/2, -Z+1
HTAB O18 O8_$3
HTAB O50 O18
HTAB N9 O7
SHEL 100.0 0.9
DFIX 1.34 C4 C41
CHIV C4 C8
REM  SNB EXPERIMENT STARTED:  20 MAR 2017 14:36:31
REM  SNB OUTPUT FILE PREFIX:  DP45B2TRY01_0
REM LIST 6
REM HTAB
REM INSTRUCTIONS FOR POTENTIAL HYDROGEN BONDS
REM HFIX 83 O41
REM HFIX 33 C44
REM H81A,B,C ARE SAME AS H141A,B,C IN DRAWING
REM H82A,B,C ARE SAME AS H142A,B,C IN DRAWING
WGHT    0.082400    0.112300
EXTI    0.395231
FVAR       2.22489
O1    4    0.909557    0.292030    0.807319    11.00000    0.05699    0.05473 =
         0.03801    0.00203    0.00942    0.00624
C2    1    0.927191    0.274023    0.911925    11.00000    0.06098    0.05939 =
         0.03685    0.00195    0.00259   -0.00105
AFIX  13
H2    2    1.016017    0.326420    0.947691    11.00000   -1.20000
AFIX   0
C21   1    1.011338    0.169564    0.932986    11.00000    0.08629    0.06800 =
         0.05425    0.01208    0.01198    0.01023
AFIX  33
H21A  2    1.025710    0.154301    1.003109    11.00000   -1.50000
H21B  2    0.931223    0.117144    0.894720    11.00000   -1.50000
H21C  2    1.132612    0.168310    0.915028    11.00000   -1.50000
AFIX   0
C3    1    0.741864    0.290939    0.941219    11.00000    0.07300    0.06123 =
         0.03855    0.00008    0.01384   -0.00842
AFIX  13
H3    2    0.763070    0.286355    1.014381    11.00000   -1.20000
AFIX   0
C31   1    0.599830    0.208360    0.899040    11.00000    0.08581    0.06360 =
         0.09273   -0.00693    0.02754   -0.01927
AFIX  33
H31A  2    0.648769    0.139379    0.919953    11.00000   -1.50000
H31B  2    0.485812    0.220347    0.922838    11.00000   -1.50000
H31C  2    0.573618    0.212280    0.827217    11.00000   -1.50000
AFIX   0
C4    1    0.676854    0.398721    0.912381    11.00000    0.05359    0.05710 =
         0.04863   -0.00661    0.01423   -0.00631
C41   1    0.637757    0.468666    0.973596    11.00000    0.09663    0.07094 =
         0.05563   -0.00888    0.02627    0.00267
AFIX  93
H41A  2    0.650173    0.452128    1.041137    11.00000   -1.20000
H41B  2    0.597033    0.535848    0.950379    11.00000   -1.20000
AFIX   0
C5    1    0.668420    0.421691    0.805181    11.00000    0.05124    0.05897 =
         0.04449   -0.00053    0.00733    0.00376
AFIX  23
H5A   2    0.643771    0.496615    0.792631    11.00000   -1.20000
H5B   2    0.565825    0.381975    0.764628    11.00000   -1.20000
AFIX   0
C6    1    0.849224    0.392466    0.776107    11.00000    0.04993    0.05485 =
         0.03942   -0.00108    0.00578    0.00040
C61   1    1.166681    0.451471    0.815760    11.00000    0.04995    0.10273 =
         0.09499    0.00929    0.00069   -0.01756
AFIX  33
H61A  2    1.242862    0.508656    0.848400    11.00000   -1.50000
H61B  2    1.208582    0.385864    0.848678    11.00000   -1.50000
H61C  2    1.177943    0.447788    0.746930    11.00000   -1.50000
AFIX   0
O6    4    0.977748    0.469155    0.820539    11.00000    0.05320    0.06294 =
         0.06051   -0.00107    0.00041   -0.01051
C7    1    0.831418    0.396096    0.662778    11.00000    0.05301    0.05406 =
         0.04669    0.00750    0.01376    0.00500
AFIX  13
H7    2    0.951763    0.375121    0.646523    11.00000   -1.20000
AFIX   0
O7    4    0.792383    0.499561    0.633060    11.00000    0.06506    0.06260 =
         0.05815    0.01268    0.01282   -0.00567
AFIX  83
H7O   2    0.877526    0.522651    0.607387    11.00000   -1.50000
AFIX   0
C8    1    0.680287    0.323965    0.610212    11.00000    0.05225    0.05029 =
         0.03778   -0.00453    0.01156    0.00971
O8    4    0.689240    0.229031    0.621131    11.00000    0.06846    0.05309 =
         0.06137   -0.00522   -0.00222    0.01687
N9    3    0.538222    0.369942    0.551598    11.00000    0.05626    0.04683 =
         0.04330    0.00475    0.00370    0.00630
AFIX  43
H9    2    0.543516    0.437329    0.541738    11.00000   -1.20000
AFIX   0
C10   1    0.375662    0.313914    0.503464    11.00000    0.05148    0.04900 =
         0.04462    0.00485    0.01242    0.00386
AFIX  13
H10   2    0.413987    0.246240    0.478500    11.00000   -1.20000
AFIX   0
O10   4    0.258080    0.294449    0.568679    11.00000    0.06917    0.07387 =
         0.06174    0.01471    0.02632    0.00259
AFIX  83
H10O  2    0.148429    0.291116    0.537269    11.00000   -1.50000
AFIX   0
C11   1    0.263530    0.375485    0.417744    11.00000    0.04567    0.04487 =
         0.04572    0.00721    0.01040    0.00217
AFIX  13
H11   2    0.186863    0.425783    0.446886    11.00000   -1.20000
AFIX   0
O11   4    0.373590    0.436301    0.365780    11.00000    0.05360    0.03828 =
         0.04012    0.00113    0.00928   -0.00214
C12   1    0.129588    0.306770    0.349361    11.00000    0.04802    0.06325 =
         0.06106    0.01254    0.00282   -0.00449
AFIX  23
H12A  2    0.071687    0.257717    0.388794    11.00000   -1.20000
H12B  2    0.030483    0.350459    0.310811    11.00000   -1.20000
AFIX   0
C13   1    0.220847    0.245782    0.279747    11.00000    0.06255    0.04601 =
         0.05119    0.00199   -0.00563   -0.01195
AFIX  13
H13   2    0.305741    0.193298    0.318282    11.00000   -1.20000
AFIX   0
O13   4    0.083327    0.192500    0.210258    11.00000    0.10274    0.06295 =
         0.07947   -0.00307   -0.01529   -0.03106
AFIX  83
H13O  2    0.024701    0.151919    0.239959    11.00000   -1.50000
AFIX   0
C14   1    0.334733    0.317724    0.225168    11.00000    0.06568    0.04484 =
         0.04312   -0.00415    0.00347   -0.00160
C141  1    0.208335    0.392629    0.157341    11.00000    0.07405    0.05950 =
         0.05138    0.00314   -0.00332   -0.00796
AFIX  33
H81A  2    0.141651    0.436190    0.196215    11.00000   -1.50000
H81B  2    0.282632    0.436814    0.123108    11.00000   -1.50000
H81C  2    0.119616    0.352949    0.109176    11.00000   -1.50000
AFIX   0
C142  1    0.440299    0.248897    0.166059    11.00000    0.10018    0.06304 =
         0.07351   -0.02476    0.02003   -0.00826
AFIX  33
H82A  2    0.520714    0.201311    0.210493    11.00000   -1.50000
H82B  2    0.352426    0.208692    0.117926    11.00000   -1.50000
H82C  2    0.515442    0.292557    0.131858    11.00000   -1.50000
AFIX   0
C15   1    0.469997    0.377359    0.303764    11.00000    0.05139    0.03512 =
         0.04212    0.00245    0.00927    0.00221
AFIX  13
H15   2    0.552106    0.325972    0.345588    11.00000   -1.20000
AFIX   0
C16   1    0.590427    0.454921    0.264159    11.00000    0.06551    0.05462 =
         0.04578    0.00347    0.01254   -0.00276
AFIX  23
H16A  2    0.660085    0.417211    0.221483    11.00000   -1.20000
H16B  2    0.508935    0.505438    0.222398    11.00000   -1.20000
AFIX   0
C17   1    0.726315    0.514642    0.339646    11.00000    0.04966    0.04291 =
         0.05147    0.00073    0.01585   -0.00058
AFIX  13
H17   2    0.795982    0.464083    0.388030    11.00000   -1.20000
AFIX   0
O17   4    0.640460    0.587202    0.390762    11.00000    0.07030    0.06928 =
         0.13179   -0.04780    0.05070   -0.02640
AFIX  83
H17O  2    0.683199    0.646702    0.384383    11.00000   -1.50000
AFIX   0
C18   1    0.862768    0.573097    0.293151    11.00000    0.06096    0.06284 =
         0.07238    0.00409    0.02578   -0.00766
AFIX  23
H18A  2    0.923433    0.524690    0.254403    11.00000   -1.20000
H18B  2    0.797692    0.627021    0.248268    11.00000   -1.20000
AFIX   0
O18   4    0.994423    0.619258    0.366005    11.00000    0.06438    0.10278 =
         0.08978    0.00661    0.01485   -0.03339
AFIX  83
H18O  2    1.090157    0.631327    0.344277    11.00000   -1.50000
AFIX   0
C50   1    1.240873    0.610944    0.597229    11.00000    0.07980    0.12715 =
         0.08063    0.00011    0.00350   -0.02128
AFIX 137
H50A  2    1.231228    0.684217    0.614718    11.00000   -1.50000
H50B  2    1.322178    0.604524    0.550159    11.00000   -1.50000
H50C  2    1.292065    0.570815    0.656395    11.00000   -1.50000
AFIX   0
O50   4    1.068434    0.573434    0.555703    11.00000    0.08399    0.09795 =
         0.07923    0.00558    0.02245   -0.02350
AFIX  83
H50O  2    1.032480    0.600368    0.500097    11.00000   -1.20000
AFIX   0
HKLF 4
REM  KRASNOFF MARCH 2017
REM R1 =  0.0442 for    2594 Fo > 4sig(Fo)  and  0.0443 for all    2610 data
REM    309 parameters refined using      4 restraints
END
WGHT      0.0787      0.1291
REM Highest difference peak  0.317,  deepest hole -0.202,  1-sigma level  0.066
Q1    1   0.0868  0.3675  0.1342  11.00000  0.05    0.25
Q2    1   0.4544  0.2876  0.4827  11.00000  0.05    0.25
Q3    1   0.5074  0.2683  0.4214  11.00000  0.05    0.23
Q4    1   0.5333  0.3108  0.3605  11.00000  0.05    0.22
Q5    1   1.0455  0.3216  0.9296  11.00000  0.05    0.20
Q6    1   0.5661  0.2369  0.6268  11.00000  0.05    0.19
Q7    1   0.5058  0.5871  0.3838  11.00000  0.05    0.19
Q8    1   1.0054  0.3591  0.9724  11.00000  0.05    0.18
Q9    1   0.7061  0.2673  0.6162  11.00000  0.05    0.18
Q10   1   0.5393  0.2155  0.5343  11.00000  0.05    0.17
Q11   1   1.0883  0.3097  1.0279  11.00000  0.05    0.17
Q12   1   0.2446  0.2740  0.2752  11.00000  0.05    0.16
Q13   1   0.7845  0.3593  0.6561  11.00000  0.05    0.16
Q14   1   0.2012  0.3156  0.3679  11.00000  0.05    0.16
Q15   1   0.6639  0.4810  0.5264  11.00000  0.05    0.15
Q16   1   0.5358  0.5056  0.6553  11.00000  0.05    0.14
Q17   1   0.7752  0.2712  0.7095  11.00000  0.05    0.14
Q18   1   0.4629  0.3555  0.3157  11.00000  0.05    0.14
Q19   1   1.3821  0.5945  0.5398  11.00000  0.05    0.13
Q20   1   0.8737  0.3979  1.0157  11.00000  0.05    0.13
;
_shelx_res_checksum     21067
data_Global
_journal_date_recd_electronic     2018-02-07
_journal_date_accepted     2018-02-20
_journal_name_full     'Acta Crystallographica, Section E'
_journal_year     2018
_journal_volume     74
_journal_issue      4
_journal_page_first     445
_journal_page_last     449
_journal_paper_category     GO
_journal_paper_doi     10.1107/S2056989018002992
_journal_coeditor_code     SU5424
_publ_contact_author     'D. Marian Szebenyi'
_publ_contact_author_name     'Stuart B. Krasnoff'
_publ_contact_author_address
;
Emerging Pests and Pathogens Research Unit
USDA-ARS-RW Holley Center for Agriculture and Health
Ithaca NY 14853,
USA
;
_publ_contact_author_email
;
dms35@cornell.edu, michelle.cilia@ars.usda.gov, stuart.krasnoff@ars.usda.gov
;
_publ_contact_author_fax     ?
_publ_contact_author_phone     '607-255-2026'
_publ_section_title
;
Crystal structure of diaphorin methanol monosolvate isolated from <i>Diaphorina
citri</i> Kuwayama, the insect vector of citrus greening disease
;
loop_
    _publ_author_name
    _publ_author_footnote
    _publ_author_address
    'Szebenyi, D. Marian' .
;
Cornell High Energy Synchrotron Source
Cornell University
Ithaca, NY 14853
USA
;
    'Kriksunov, Irina' .
;
Cornell High Energy Synchrotron Source
Cornell University
Ithaca, NY 14853
USA
;
    'Howe, Kevin J.' .
;
USDA-ARS RW Holley Center for Agriculture and Health
Ithaca NY 14853,
USA
;
    'Ramsey, John S.' .
;
USDA-ARS RW Holley Center for Agriculture and Health
Ithaca NY 14853,
USA
;
    'Hall, David G.' .
;
U.S. Horticultural Research Laboratory
Fort Pierce, FL 34945
USA
;
    'Heck, Michelle L.' .
;
USDA-ARS RW Holley Center for Agriculture and Health
Ithaca NY 14853,
USA
Boyce Thompson Institute for Plant Research, Ithaca, NY 14853,
USA
Plant Pathology and Plant-Microbe Biology Section,  Cornell University, Ithaca,
NY 14853, USA
;
    'Krasnoff, Stuart B.' .
;
USDA-ARS RW Holley Center for Agriculture and Health
Ithaca NY 14853,
USA
;
_publ_section_synopsis
;
`<i>Candidatus</i> Profftella armatura' a bacterial endosymbiont of <i>D.
citri</i>, biosynthesizes diaphorin, which is a hybrid
polyketide--nonribosomal peptide comprising two highly substituted
tetrahydropyran rings joined by an <i>N</i>-acyl aminal bridge. The relative
configurations of three out of its nine stereogenic centers, which could not
be determined by NMR, were assigned based on the crystal structure.
;
