# Supplementary material for: Crystal structure of diaphorin methanol monosolvate isolated from Diaphorina citri Kuwayama, the insect vector of citrus greening disease
Source: Acta Crystallogr E Crystallogr Commun. 2018 Mar 2;74(Pt 4):445–9. doi: 10.1107/S2056989018002992 (PMC5946964; doi:10.1107/S2056989018002992)
Supplement: Supplementary file 2 [file e-74-00445-Isup2.hkl]

data_I                                                                          
_shelx_title ' KRASNOFF MARCH 2017'                                             
_shelx_refln_list_code          4                                               
_shelx_F_calc_maximum      120.41                                               
_exptl_crystal_F_000       536.00                                               
_reflns_d_resolution_high  0.9488                                               
                                                                                
loop_                                                                           
 _space_group_symop_operation_xyz                                               
 'x, y, z'                                                                      
 '-x, y+1/2, -z'                                                                
                                                                                
_cell_length_a     7.4000                                                       
_cell_length_b    12.8670                                                       
_cell_length_c    13.9230                                                       
_cell_angle_alpha  90.000                                                       
_cell_angle_beta  101.862                                                       
_cell_angle_gamma  90.000                                                       
                                                                                
_shelx_F_squared_multiplier     1.000                                           
                                                                                
loop_                                                                           
 _refln_index_h                                                                 
 _refln_index_k                                                                 
 _refln_index_l                                                                 
 _refln_F_squared_calc                                                          
 _refln_F_squared_meas                                                          
 _refln_F_squared_sigma                                                         
 _refln_observed_status                                                         
   1 -11   0         81.70         63.84         4.25 o                         
   2 -11   0          0.86          0.15         0.12 o                         
   3 -11   0         74.54         72.95         3.76 o                         
   4 -11   0         13.78         14.50         1.22 o                         
   1 -10   0        154.12        157.99        11.89 o                         
   2 -10   0        175.87        181.18        16.10 o                         
   3 -10   0        111.14        110.27         5.17 o                         
   4 -10   0         18.11         18.02         0.96 o                         
   1  -9   0         50.95         55.48         3.49 o                         
   3  -9   0         82.64         77.49         5.18 o                         
   4  -9   0          0.78          1.03         0.36 o                         
   5  -9   0         34.83         33.48         2.37 o                         
   0  -8   0         35.52         32.75         1.53 o                         
   1  -8   0        140.07        133.87         8.77 o                         
   2  -8   0        136.34        129.04         6.00 o                         
   3  -8   0        381.01        388.25        17.93 o                         
   4  -8   0        501.62        506.50        23.38 o                         
   1  -7   0        238.44        223.87        14.62 o                         
   2  -7   0        196.92        202.86         9.39 o                         
   3  -7   0         15.07         11.15         0.85 o                         
   4  -7   0         85.95         85.14         2.86 o                         
   5  -7   0         64.30         64.49         2.16 o                         
   0  -6   0        806.93        818.64        57.44 o                         
   1  -6   0        409.77        423.79        19.51 o                         
   2  -6   0         37.57         38.75         1.84 o                         
   3  -6   0        359.12        381.99        14.37 o                         
   4  -6   0        101.12         99.71         3.81 o                         
   5  -6   0         83.11         82.62         3.17 o                         
   6  -6   0          3.73          5.77         0.42 o                         
   1  -5   0         27.68         28.97         1.37 o                         
   2  -5   0        872.45        827.11        42.79 o                         
   3  -5   0         87.46         87.38         3.32 o                         
   4  -5   0        351.46        370.93        12.09 o                         
   5  -5   0        590.36        594.26        24.06 o                         
   6  -5   0         30.42         37.29         1.50 o                         
   1  -4   0        204.96        165.41        13.01 o                         
   2  -4   0        345.21        322.21        10.48 o                         
   3  -4   0         12.51         11.43         0.55 o                         
   4  -4   0         10.24          8.35         0.33 o                         
   5  -4   0        244.12        245.63         8.04 o                         
   6  -4   0        165.89        156.40         7.29 o                         
   7  -4   0          5.83          7.17         0.53 o                         
   1  -3   0       1250.48       1299.25        42.23 o                         
   2  -3   0        856.72        854.80        51.29 o                         
   3  -3   0        375.49        324.48        28.57 o                         
   4  -3   0         50.93         42.51         1.43 o                         
   5  -3   0         31.64         30.45         1.22 o                         
   6  -3   0         13.90         14.20         0.55 o                         
   0  -2   0       6794.99       7717.80       354.49 o                         
   1  -2   0       2990.56       2472.22       135.47 o                         
   2  -2   0       1241.99       1018.02        45.47 o                         
   3  -2   0        389.73        317.68        18.82 o                         
   4  -2   0         65.34         51.79         1.74 o                         
   5  -2   0        273.82        264.33        12.44 o                         
   6  -2   0        115.02        115.97         3.84 o                         
   7  -2   0          1.22          2.42         0.51 o                         
   1  -1   0       1298.96       1026.47        42.60 o                         
   2  -1   0        179.01        129.91         4.24 o                         
   3  -1   0        188.48        201.65        14.54 o                         
   4  -1   0        206.01        188.75        15.75 o                         
   5  -1   0         22.44         27.28         1.10 o                         
   6  -1   0         26.64         28.24         1.00 o                         
   7  -1   0         52.00         47.40         2.32 o                         
   1   0   0        252.87        122.24         5.63 o                         
   2   0   0        650.10        559.74        39.29 o                         
   3   0   0       1103.30        941.70        46.23 o                         
   4   0   0         12.13          8.69         0.48 o                         
   5   0   0          3.25          6.17         0.39 o                         
   7   0   0          0.22          0.89         0.19 o                         
   1   1   0       1298.88        943.19        55.89 o                         
   2   1   0        178.90        129.53         4.23 o                         
   3   1   0        188.76        206.32        10.46 o                         
   4   1   0        206.24        191.01         6.98 o                         
   5   1   0         22.44         24.96         1.01 o                         
   6   1   0         26.73         27.61         1.42 o                         
   7   1   0         52.00         48.35         2.37 o                         
   0   2   0       6794.79       8812.60       404.65 o                         
   1   2   0       2990.47       2447.63       154.58 o                         
   2   2   0       1243.44       1078.72        57.69 o                         
   3   2   0        389.97        330.10        14.46 o                         
   4   2   0         65.36         48.83         1.71 o                         
   5   2   0        274.09        258.97        10.11 o                         
   6   2   0        114.75        119.70         3.96 o                         
   1   3   0       1249.13       1184.02        62.56 o                         
   2   3   0        854.53        878.38        45.07 o                         
   3   3   0        376.21        325.85        31.30 o                         
   4   3   0         50.99         41.36         1.39 o                         
   5   3   0         31.68         31.21         1.08 o                         
   6   3   0         13.88         13.12         0.60 o                         
   0   4   0         23.75         22.95         1.52 o                         
   1   4   0        205.44        168.48         7.78 o                         
   2   4   0        345.48        315.20        10.42 o                         
   3   4   0         12.55         11.61         0.49 o                         
   4   4   0         10.29          8.32         0.33 o                         
   5   4   0        244.30        240.97         7.89 o                         
   6   4   0        165.75        158.57         7.39 o                         
   1   5   0         27.72         25.99         1.99 o                         
   2   5   0        873.85        920.03        34.55 o                         
   3   5   0         86.98         90.56         7.53 o                         
   4   5   0        351.54        369.70        12.06 o                         
   5   5   0        590.76        610.71        22.97 o                         
   6   5   0         30.34         36.31         1.47 o                         
   0   6   0        806.55        898.13        42.03 o                         
   1   6   0        409.50        422.95        19.47 o                         
   2   6   0         37.71         36.64         1.75 o                         
   3   6   0        360.17        376.87        12.28 o                         
   4   6   0        101.39         96.87         4.06 o                         
   5   6   0         83.01         80.28         2.67 o                         
   6   6   0          3.73          5.97         0.90 o                         
   1   7   0        238.79        230.22        15.04 o                         
   2   7   0        196.62        210.20         9.73 o                         
   3   7   0         14.98         10.79         0.59 o                         
   4   7   0         85.91         76.58         2.54 o                         
   5   7   0         64.17         63.93         2.77 o                         
   0   8   0         35.37         31.38         1.47 o                         
   1   8   0        139.95        129.02         8.46 o                         
   2   8   0        136.41        131.45         6.11 o                         
   3   8   0        380.54        373.87        17.97 o                         
   4   8   0        501.83        482.93        22.28 o                         
   1   9   0         51.16         54.58         2.91 o                         
   2   9   0         73.51         66.41         4.43 o                         
   3   9   0         82.41         74.78         5.02 o                         
   4   9   0          0.78          0.64         0.17 o                         
   5   9   0         34.84         29.88         2.18 o                         
   1  10   0        153.98        154.71        14.34 o                         
   2  10   0        175.75        172.88         8.03 o                         
   3  10   0        111.06        108.70         5.10 o                         
   4  10   0         18.10         17.96         2.30 o                         
   1  11   0         81.57         66.09         3.10 o                         
   2  11   0          0.87          0.42         0.16 o                         
   3  11   0         74.46         71.23         3.40 o                         
  -4 -11   1         21.95         24.39         2.34 o                         
  -3 -11   1         27.69         26.02         1.35 o                         
  -2 -11   1          7.50          7.03         0.45 o                         
  -1 -11   1         24.74         26.87         1.31 o                         
   1 -11   1        126.45        121.82         8.02 o                         
   2 -11   1          1.11          1.45         0.19 o                         
   3 -11   1         17.06         23.36         1.71 o                         
   4 -11   1         12.96         13.30         1.11 o                         
  -4 -10   1         30.00         29.20         1.47 o                         
  -3 -10   1        103.81         95.63         4.50 o                         
  -2 -10   1        175.73        172.69         8.03 o                         
  -1 -10   1         25.12         29.01         1.40 o                         
   0 -10   1         52.52         50.72         2.36 o                         
   1 -10   1        149.07        154.92        11.74 o                         
   2 -10   1        184.22        176.64         8.21 o                         
   3 -10   1         71.33         79.84         3.78 o                         
   4 -10   1          1.81          1.66         0.23 o                         
  -5  -9   1         17.96         16.28         1.26 o                         
  -3  -9   1         48.87         40.31         2.92 o                         
  -2  -9   1          9.79         10.26         0.86 o                         
  -1  -9   1        258.83        299.87        19.57 o                         
   0  -9   1         67.29         67.40         9.32 o                         
   1  -9   1         61.90         60.24         2.83 o                         
   2  -9   1        165.70        152.97        10.05 o                         
   3  -9   1         86.19         72.32         4.84 o                         
   4  -9   1         24.92         20.70         1.78 o                         
   5  -9   1         16.78         18.10         1.39 o                         
  -5  -8   1        111.49        105.79         7.05 o                         
  -4  -8   1        694.99        707.86        32.63 o                         
  -3  -8   1        158.74        153.83         7.16 o                         
  -2  -8   1         97.35         98.59         4.61 o                         
  -1  -8   1        113.48        111.29         5.17 o                         
   0  -8   1        181.72        209.26         7.86 o                         
   1  -8   1        115.09        108.04         7.09 o                         
   2  -8   1        110.84         99.60        15.18 o                         
   3  -8   1         81.49         76.36         3.60 o                         
   4  -8   1         38.86         33.98         1.15 o                         
   5  -8   1         41.54         40.05         2.83 o                         
  -5  -7   1        145.93        152.11         5.21 o                         
  -4  -7   1        380.94        384.36        12.52 o                         
  -3  -7   1         10.50         11.02         0.61 o                         
  -2  -7   1          6.46         10.76         0.66 o                         
  -1  -7   1         92.29         73.20         4.83 o                         
   0  -7   1         43.66         44.18         1.46 o                         
   1  -7   1       1288.12       1565.40       101.81 o                         
   2  -7   1         81.70         80.92         6.29 o                         
   3  -7   1          7.53          8.24         0.31 o                         
   4  -7   1        355.05        335.84        12.66 o                         
   5  -7   1         18.13         18.12         1.14 o                         
  -6  -6   1          2.55          2.84         0.31 o                         
  -5  -6   1        130.12        119.74         3.96 o                         
  -4  -6   1        353.13        337.83        15.10 o                         
  -3  -6   1        234.18        282.50        17.98 o                         
  -2  -6   1        427.86        444.33        20.48 o                         
  -1  -6   1        148.55        138.24         6.40 o                         
   0  -6   1         91.17        110.25         3.60 o                         
   1  -6   1        465.97        453.64        14.76 o                         
   2  -6   1         14.34         17.30         0.94 o                         
   3  -6   1         80.17         78.48         3.43 o                         
   4  -6   1         90.91         89.87         3.39 o                         
   5  -6   1         45.91         47.75         2.72 o                         
  -6  -5   1         34.84         34.55         1.72 o                         
  -5  -5   1         69.99         74.67         2.89 o                         
  -4  -5   1         42.12         41.13         2.11 o                         
  -3  -5   1         57.67         44.15         1.69 o                         
  -2  -5   1         33.18         31.86         1.53 o                         
  -1  -5   1        140.37        142.82         6.61 o                         
   0  -5   1        624.09        572.56        18.60 o                         
   1  -5   1       1553.56       1545.68        72.68 o                         
   2  -5   1        410.56        505.90        38.95 o                         
   3  -5   1        108.60        121.15         6.90 o                         
   4  -5   1         45.49         46.17         2.19 o                         
   5  -5   1        100.79        105.89         3.51 o                         
   6  -5   1         54.33         56.19         2.22 o                         
  -7  -4   1          3.13          3.97         0.38 o                         
  -6  -4   1         69.99         72.32         2.43 o                         
  -5  -4   1         42.40         38.32         1.31 o                         
  -4  -4   1         66.81         54.03         2.43 o                         
  -3  -4   1        295.19        275.78         8.99 o                         
  -2  -4   1       1038.49       1060.87       105.54 o                         
  -1  -4   1        715.87        649.05        29.85 o                         
   0  -4   1       4054.99       3596.21       403.23 o                         
   1  -4   1        350.84        373.24        20.75 o                         
   2  -4   1        753.95        786.20        34.96 o                         
   3  -4   1        162.61        168.07         7.78 o                         
   4  -4   1         51.98         60.26         3.52 o                         
   5  -4   1         13.02         13.12         0.50 o                         
   6  -4   1         93.60        104.68         4.03 o                         
   7  -4   1          4.74          5.20         0.57 o                         
  -7  -3   1         21.90         20.64         1.57 o                         
  -6  -3   1        235.47        233.01         8.82 o                         
  -5  -3   1        638.15        609.72        19.87 o                         
  -4  -3   1        268.11        252.24         8.23 o                         
  -3  -3   1        257.55        258.04         8.42 o                         
  -2  -3   1       2829.40       2697.22       189.50 o                         
  -1  -3   1       2239.53       2112.87        68.72 o                         
   0  -3   1        817.51        768.41        81.42 o                         
   1  -3   1       1125.11        956.00        71.53 o                         
   2  -3   1       1501.58       1306.51        42.43 o                         
   3  -3   1        521.45        546.29        26.97 o                         
   4  -3   1         60.06         53.61         3.30 o                         
   5  -3   1         93.01         85.33         3.89 o                         
   6  -3   1        219.86        213.88         7.02 o                         
   7  -3   1         63.27         63.82         4.39 o                         
  -6  -2   1        215.35        197.70         6.49 o                         
  -5  -2   1         60.79         60.40         2.03 o                         
  -4  -2   1         97.94         76.81         2.54 o                         
  -3  -2   1        599.00        606.83        22.82 o                         
  -2  -2   1        737.04        687.10        22.34 o                         
  -1  -2   1      14499.30      20369.47       945.19 o                         
   0  -2   1        456.49        407.42        35.11 o                         
   1  -2   1       2120.72       1808.77        97.94 o                         
   2  -2   1        254.48        207.12         9.55 o                         
   3  -2   1        789.94        721.20        37.66 o                         
   4  -2   1         64.54         63.52         3.48 o                         
   5  -2   1         27.22         24.88         0.88 o                         
   6  -2   1         14.91         18.19         1.01 o                         
   7  -2   1         36.00         38.99         2.76 o                         
  -7  -1   1        125.32        129.22         6.08 o                         
  -6  -1   1          8.26          8.31         0.35 o                         
  -5  -1   1         16.94         16.52         0.70 o                         
  -4  -1   1        308.47        313.75        11.82 o                         
  -3  -1   1        709.45        640.87        20.86 o                         
  -2  -1   1         66.35         70.77         2.33 o                         
  -1  -1   1        766.46        743.29        27.89 o                         
   0  -1   1        316.60        279.73         9.09 o                         
   1  -1   1       5641.09       4687.71       152.18 o                         
   2  -1   1        555.52        492.68        23.31 o                         
   3  -1   1        311.92        260.75         8.55 o                         
   4  -1   1        466.91        443.16        39.08 o                         
   5  -1   1         13.36         13.99         0.64 o                         
   6  -1   1        112.73        124.54         4.76 o                         
   7  -1   1         29.79         30.50         2.22 o                         
  -7   0   1         36.11         39.73         1.97 o                         
  -6   0   1          1.86          1.54         0.14 o                         
  -5   0   1          0.01          0.06         0.12 o                         
  -4   0   1         17.01         23.97         1.18 o                         
  -3   0   1        642.49        625.54        20.37 o                         
  -2   0   1       1218.17       1109.21        37.45 o                         
  -1   0   1      10324.90      16377.87       963.57 o                         
   0   0   1       3683.35       5013.09       164.44 o                         
   1   0   1       3778.61       2772.31       109.45 o                         
   2   0   1        604.85        497.40        18.19 o                         
   3   0   1        492.09        469.78        24.74 o                         
   4   0   1        280.86        328.37        16.97 o                         
   5   0   1          4.62          4.75         0.46 o                         
   6   0   1          0.17          0.03         0.10 o                         
   7   0   1         36.13         33.92         2.46 o                         
  -7   1   1        125.30        128.44         6.04 o                         
  -6   1   1          8.27          8.47         0.36 o                         
  -5   1   1         16.92         16.96         0.79 o                         
  -4   1   1        308.12        332.71        10.86 o                         
  -3   1   1        709.56        627.08        23.57 o                         
  -2   1   1         66.42         74.94         2.46 o                         
  -1   1   1        766.65        694.32        53.12 o                         
   0   1   1        316.33        284.44        17.88 o                         
   1   1   1       5638.59       4812.89       158.25 o                         
   2   1   1        556.05        499.37        18.75 o                         
   3   1   1        312.00        240.34        17.44 o                         
   4   1   1        467.17        409.74        33.76 o                         
   5   1   1         13.37         13.50         0.55 o                         
   6   1   1        112.93        115.86        11.38 o                         
   7   1   1         29.79         34.00         2.42 o                         
  -6   2   1        215.80        199.22         6.93 o                         
  -5   2   1         60.77         60.14         2.02 o                         
  -4   2   1         97.89         78.42         2.60 o                         
  -3   2   1        599.03        585.82        22.03 o                         
  -2   2   1        736.32        707.98        24.08 o                         
  -1   2   1      14496.45      20437.08       663.23 o                         
   0   2   1        455.97        421.35        18.24 o                         
   1   2   1       2121.22       1689.58       154.77 o                         
   2   2   1        253.86        207.31         9.55 o                         
   3   2   1        789.55        784.07        29.94 o                         
   4   2   1         64.75         64.66         3.50 o                         
   5   2   1         27.31         24.85         1.54 o                         
   6   2   1         15.01         18.67         1.32 o                         
  -7   3   1         21.87         22.08         1.66 o                         
  -6   3   1        235.19        218.13         8.26 o                         
  -5   3   1        638.37        602.55        19.64 o                         
  -4   3   1        268.81        252.60         8.25 o                         
  -3   3   1        257.36        261.42         8.53 o                         
  -2   3   1       2831.71       2829.66       106.12 o                         
  -1   3   1       2238.33       2319.70        75.44 o                         
   0   3   1        817.39        625.54       128.60 o                         
   1   3   1       1124.36        976.13        57.91 o                         
   2   3   1       1501.74       1278.36        41.53 o                         
   3   3   1        522.15        564.12        18.34 o                         
   4   3   1         59.98         52.92         3.24 o                         
   5   3   1         93.25         84.79         3.36 o                         
   6   3   1        219.81        211.91         8.04 o                         
  -6   4   1         69.91         70.08         2.36 o                         
  -5   4   1         42.37         38.25         1.31 o                         
  -4   4   1         67.15         56.48         2.93 o                         
  -3   4   1        294.82        271.53         8.84 o                         
  -2   4   1       1038.46       1174.63       135.66 o                         
  -1   4   1        713.81        653.85        30.08 o                         
   0   4   1       4055.58       3757.90       214.14 o                         
   1   4   1        350.69        361.59        37.84 o                         
   2   4   1        754.12        764.60        39.30 o                         
   3   4   1        162.61        164.85        10.85 o                         
   4   4   1         51.80         54.19         2.44 o                         
   5   4   1         13.00         12.41         0.48 o                         
   6   4   1         93.84        106.87         4.12 o                         
   7   4   1          4.74          5.88         0.62 o                         
  -6   5   1         34.84         34.80         2.48 o                         
  -5   5   1         70.06         78.30         3.50 o                         
  -4   5   1         42.28         44.09         2.77 o                         
  -3   5   1         57.69         45.98         2.69 o                         
  -2   5   1         33.24         34.00         1.34 o                         
  -1   5   1        140.50        137.88         7.02 o                         
   0   5   1        623.71        565.25        24.74 o                         
   1   5   1       1552.41       1528.30       120.19 o                         
   2   5   1        410.00        438.94        18.76 o                         
   3   5   1        108.64        118.51         5.59 o                         
   4   5   1         45.42         46.99         2.23 o                         
   5   5   1        100.89        111.57         5.55 o                         
   6   5   1         54.41         57.66         3.22 o                         
  -6   6   1          2.58          2.90         0.27 o                         
  -5   6   1        130.13        116.67         3.90 o                         
  -4   6   1        353.64        335.13        10.93 o                         
  -3   6   1        234.29        270.41        13.87 o                         
  -2   6   1        427.93        449.03        20.69 o                         
  -1   6   1        148.64        133.19         6.17 o                         
   0   6   1         90.95        108.92         3.55 o                         
   1   6   1        466.25        457.17        22.86 o                         
   2   6   1         14.32         16.12         0.62 o                         
   3   6   1         80.29         74.77         3.43 o                         
   4   6   1         90.84         88.98         2.95 o                         
   5   6   1         45.75         46.73         1.66 o                         
  -5   7   1        145.80        145.79         4.80 o                         
  -4   7   1        380.87        389.16        12.69 o                         
  -3   7   1         10.56         10.88         1.36 o                         
  -2   7   1          6.51         12.31         1.11 o                         
   0   7   1         43.77         45.92         1.51 o                         
   2   7   1         81.54         78.97         3.70 o                         
   3   7   1          7.55          9.01         0.33 o                         
   4   7   1        354.84        308.88        15.30 o                         
   5   7   1         18.17         18.21         1.03 o                         
  -5   8   1        111.58        105.71         7.08 o                         
  -4   8   1        694.45        703.50        32.41 o                         
  -3   8   1        158.45        149.54         6.96 o                         
  -2   8   1         97.24        102.12         4.77 o                         
  -1   8   1        113.42        112.60         5.23 o                         
   0   8   1        181.78        222.08         7.24 o                         
   1   8   1        115.11        110.15         5.11 o                         
   2   8   1        110.86         90.47         4.23 o                         
   3   8   1         81.52         75.20         4.61 o                         
   4   8   1         38.83         34.50         2.76 o                         
   5   8   1         41.54         33.95         2.42 o                         
  -5   9   1         17.96         17.50         1.37 o                         
  -3   9   1         48.88         39.51         3.88 o                         
  -2   9   1          9.77          8.14         0.65 o                         
  -1   9   1        258.84        267.74        17.62 o                         
   0   9   1         67.46         79.88         3.90 o                         
   1   9   1         61.91         60.21         2.83 o                         
   3   9   1         86.07         75.66         5.04 o                         
   4   9   1         24.89         20.96         1.10 o                         
  -4  10   1         29.96         28.45         1.84 o                         
  -3  10   1        103.91         91.39         4.32 o                         
  -2  10   1        175.68        166.77        10.10 o                         
  -1  10   1         25.08         29.33         2.12 o                         
   1  10   1        148.94        139.95         6.56 o                         
   2  10   1        184.21        188.15        10.82 o                         
   3  10   1         71.38         78.84         5.50 o                         
   4  10   1          1.83          1.55         0.23 o                         
  -3  11   1         27.65         26.87         2.88 o                         
  -2  11   1          7.55          6.51         0.42 o                         
  -1  11   1         24.86         25.27         1.47 o                         
   1  11   1        126.48        127.86         5.95 o                         
   2  11   1          1.07          1.21         0.18 o                         
   3  11   1         17.07         20.85         1.53 o                         
   4  11   1         12.96         11.63         1.01 o                         
  -4 -11   2         25.90         26.06         1.94 o                         
  -3 -11   2          1.43          1.73         0.28 o                         
  -2 -11   2         82.57         73.06         3.46 o                         
  -1 -11   2          4.49          5.36         0.34 o                         
   1 -11   2         36.43         38.13         2.63 o                         
   2 -11   2         25.11         25.30         1.28 o                         
   3 -11   2         26.41         27.45         1.98 o                         
   4 -11   2          1.79          1.16         0.33 o                         
  -4 -10   2        147.55        134.36         9.28 o                         
  -3 -10   2        108.39        110.82         5.21 o                         
  -2 -10   2        117.29        131.24        11.43 o                         
  -1 -10   2         28.73         27.89         1.36 o                         
   0 -10   2         17.34         14.81         1.25 o                         
   1 -10   2        317.05        343.47        15.84 o                         
   2 -10   2         35.21         33.59         1.64 o                         
   3 -10   2         18.63         16.07         0.87 o                         
   4 -10   2          8.72          9.24         0.57 o                         
  -5  -9   2        125.28        125.53         8.34 o                         
  -4  -9   2         51.01         51.60         3.58 o                         
  -3  -9   2         57.09         61.15         4.12 o                         
  -2  -9   2         59.96         53.23         2.54 o                         
  -1  -9   2         72.15         69.21         3.25 o                         
   0  -9   2         16.85         15.07         0.69 o                         
   1  -9   2         58.45         56.67         2.67 o                         
   2  -9   2         55.29         47.93         2.29 o                         
   3  -9   2        223.16        213.64         9.91 o                         
   4  -9   2          7.90          6.69         0.44 o                         
  -5  -8   2        103.42        103.73         6.92 o                         
  -4  -8   2        222.59        204.15         9.50 o                         
  -3  -8   2         56.72         55.99         2.67 o                         
  -2  -8   2         13.03         11.30         0.86 o                         
  -1  -8   2        180.41        179.40         8.31 o                         
   0  -8   2          1.01          1.02         0.07 o                         
   1  -8   2        109.28        104.53         4.89 o                         
   2  -8   2         43.95         36.79         2.50 o                         
   3  -8   2        136.59        138.82         9.91 o                         
   4  -8   2         27.59         30.37         1.46 o                         
   5  -8   2          0.90          0.70         0.26 o                         
  -5  -7   2        387.43        389.62        14.68 o                         
  -4  -7   2        166.00        176.96        14.73 o                         
  -3  -7   2        161.41        161.90         7.53 o                         
  -2  -7   2         63.11         57.89         2.74 o                         
  -1  -7   2         62.97         70.05         3.29 o                         
   0  -7   2        659.68        853.22        27.72 o                         
   1  -7   2        154.83        159.03         5.19 o                         
   2  -7   2        424.26        453.50        22.25 o                         
   3  -7   2         86.85         90.24         6.80 o                         
   4  -7   2        133.07        131.03         4.31 o                         
   5  -7   2          7.23          9.25         0.58 o                         
  -6  -6   2         15.77         16.71         0.73 o                         
  -5  -6   2        211.94        217.38         7.13 o                         
  -4  -6   2         74.62         62.80         4.71 o                         
  -3  -6   2        195.10        194.71         7.36 o                         
  -2  -6   2        196.53        189.05         8.76 o                         
  -1  -6   2        365.07        337.43        22.01 o                         
   0  -6   2         71.97         61.36         2.01 o                         
   1  -6   2        119.77        114.44         5.29 o                         
   2  -6   2        128.46        138.48        12.93 o                         
   3  -6   2         14.64         14.83         0.93 o                         
   4  -6   2         12.87         13.19         0.84 o                         
   5  -6   2        144.36        141.09         4.66 o                         
   6  -6   2          7.15          7.94         0.75 o                         
  -6  -5   2         25.25         26.87         1.11 o                         
  -5  -5   2         58.47         56.23         2.64 o                         
  -4  -5   2         26.42         29.13         1.45 o                         
  -3  -5   2        118.59        137.42        10.09 o                         
  -2  -5   2          3.78          2.62         0.31 o                         
  -1  -5   2        662.36        706.51        32.50 o                         
   0  -5   2        359.56        330.19        10.75 o                         
   1  -5   2       1228.17       1403.61        45.59 o                         
   2  -5   2        664.24        676.26        21.98 o                         
   3  -5   2        373.63        426.89        23.92 o                         
   4  -5   2         46.91         52.50         2.25 o                         
   5  -5   2        230.21        249.00         9.93 o                         
   6  -5   2         59.59         67.58         2.65 o                         
  -7  -4   2         21.32         22.81         1.49 o                         
  -6  -4   2          5.90          5.09         0.30 o                         
  -5  -4   2        159.24        146.22         4.81 o                         
  -4  -4   2        106.09         93.32         3.08 o                         
  -3  -4   2         71.84         59.40         1.98 o                         
  -2  -4   2        105.79        119.92         5.36 o                         
  -1  -4   2        850.65        844.08        67.40 o                         
   0  -4   2       1445.92       1286.71        66.83 o                         
   1  -4   2        453.70        486.45        17.49 o                         
   2  -4   2         42.47         50.52         2.89 o                         
   3  -4   2        355.14        354.20        12.81 o                         
   4  -4   2         60.28         60.99         2.36 o                         
   5  -4   2        131.79        126.17         9.90 o                         
   6  -4   2         82.65         80.35         3.12 o                         
   7  -4   2          5.71          4.03         0.55 o                         
  -7  -3   2         41.81         40.77         2.01 o                         
  -6  -3   2         12.24          9.25         0.48 o                         
  -5  -3   2        172.68        158.59         5.21 o                         
  -4  -3   2         16.79         17.33         0.62 o                         
  -3  -3   2        196.40        218.15         7.12 o                         
  -2  -3   2        848.38        976.93        36.68 o                         
  -1  -3   2       1635.18       1711.20        64.20 o                         
   0  -3   2        365.23        374.11        18.92 o                         
   1  -3   2        964.38        876.14        42.37 o                         
   2  -3   2         76.45         87.48         5.18 o                         
   3  -3   2        723.42        831.68        31.24 o                         
   4  -3   2         25.85         24.26         1.95 o                         
   5  -3   2         12.15         10.72         0.43 o                         
   6  -3   2         31.73         32.37         2.49 o                         
   7  -3   2          6.38          5.50         0.59 o                         
  -7  -2   2          2.73          2.74         0.22 o                         
  -6  -2   2         92.00         96.19         3.20 o                         
  -5  -2   2        188.55        174.64         5.74 o                         
  -4  -2   2        285.93        296.86         9.69 o                         
  -3  -2   2        404.24        435.90        16.40 o                         
  -2  -2   2         24.55         30.58         1.18 o                         
  -1  -2   2       2077.49       2221.80        83.21 o                         
   0  -2   2       1008.77        852.29        34.87 o                         
   1  -2   2        196.11        171.19         9.86 o                         
   2  -2   2        600.39        499.11        21.75 o                         
   3  -2   2        228.60        198.44         9.48 o                         
   4  -2   2        467.72        467.79        16.31 o                         
   5  -2   2         19.32         19.40         1.10 o                         
   6  -2   2         39.18         38.15         2.04 o                         
  -7  -1   2         31.93         32.88         1.65 o                         
  -6  -1   2         86.02         75.94         3.60 o                         
  -5  -1   2         32.57         29.21         1.02 o                         
  -4  -1   2         38.25         42.37         1.43 o                         
  -3  -1   2       2011.67       2244.02       100.04 o                         
  -2  -1   2       1369.30       1322.34        44.04 o                         
  -1  -1   2        225.02        216.62         7.06 o                         
   0  -1   2       2077.64       1935.72        62.86 o                         
   1  -1   2       2546.65       2190.12       155.94 o                         
   2  -1   2        234.08        199.00         7.49 o                         
   3  -1   2        555.37        456.12        14.86 o                         
   4  -1   2        273.36        244.25        18.20 o                         
   5  -1   2         46.12         50.38         2.75 o                         
   6  -1   2         76.11         70.40         2.43 o                         
  -7   0   2         61.73         63.16         3.04 o                         
  -6   0   2          7.38          4.61         0.25 o                         
  -5   0   2        132.57        126.08         4.16 o                         
  -4   0   2       1281.32       1504.63        97.88 o                         
  -3   0   2       2136.42       2302.53        74.81 o                         
  -2   0   2        166.44        182.84         5.97 o                         
  -1   0   2          3.09          1.53         0.33 o                         
   0   0   2       1716.02       1494.91        74.47 o                         
   1   0   2       3118.19       2732.97        88.79 o                         
   2   0   2          0.84          0.47         0.18 o                         
   3   0   2         78.37         76.91         2.54 o                         
   4   0   2         59.61         49.10         2.29 o                         
   5   0   2        113.00        105.43        10.22 o                         
   6   0   2         92.66        100.24         3.43 o                         
  -7   1   2         31.95         34.83         1.74 o                         
  -6   1   2         86.11         78.84         3.73 o                         
  -5   1   2         32.76         29.54         1.03 o                         
  -4   1   2         38.30         41.69         1.45 o                         
  -3   1   2       2009.83       2018.10        94.00 o                         
  -2   1   2       1369.57       1271.46        41.28 o                         
  -1   1   2        225.33        232.23         7.56 o                         
   0   1   2       2074.04       1885.42        61.25 o                         
   1   1   2       2547.40       2101.92        68.26 o                         
   2   1   2        233.73        203.29         7.66 o                         
   3   1   2        555.69        413.26        16.14 o                         
   4   1   2        273.60        251.53         8.22 o                         
   5   1   2         46.12         50.72         2.20 o                         
   6   1   2         76.18         69.69         2.97 o                         
  -7   2   2          2.71          2.80         0.24 o                         
  -6   2   2         91.98         97.39         3.24 o                         
  -5   2   2        188.24        175.17         5.76 o                         
  -4   2   2        286.12        297.61         9.72 o                         
  -3   2   2        404.80        405.78        20.61 o                         
  -2   2   2         24.47         31.66         1.22 o                         
  -1   2   2       2077.50       2032.63        93.34 o                         
   0   2   2       1009.27        781.74        45.25 o                         
   1   2   2        195.36        174.60         9.97 o                         
   2   2   2        600.58        473.89        15.49 o                         
   3   2   2        228.99        215.19         7.03 o                         
   4   2   2        467.54        493.80        26.35 o                         
   5   2   2         19.27         18.03         2.22 o                         
   6   2   2         39.22         39.57         1.38 o                         
  -7   3   2         41.87         38.71         2.71 o                         
  -6   3   2         12.22          8.92         0.62 o                         
  -5   3   2        172.37        155.04         5.10 o                         
  -4   3   2         16.81         16.78         0.60 o                         
  -3   3   2        196.47        218.21         7.12 o                         
  -2   3   2        848.75        962.30        53.79 o                         
  -1   3   2       1634.64       1743.85       104.22 o                         
   0   3   2        366.25        386.22        17.77 o                         
   1   3   2        963.92        951.71        73.41 o                         
   2   3   2         76.64         81.99         3.47 o                         
   3   3   2        723.24        851.76        32.00 o                         
   4   3   2         25.77         23.66         1.41 o                         
   5   3   2         12.16         11.19         0.45 o                         
   6   3   2         31.66         32.28         1.32 o                         
   7   3   2          6.40          6.84         0.68 o                         
  -6   4   2          5.92          5.47         0.27 o                         
  -5   4   2        159.52        154.86         6.58 o                         
  -4   4   2        106.40         94.96         3.14 o                         
  -3   4   2         71.67         59.14         2.11 o                         
  -2   4   2        105.53        128.96         4.22 o                         
  -1   4   2        850.56        791.01        25.72 o                         
   0   4   2       1445.41       1337.23        55.05 o                         
   1   4   2        453.67        487.15        15.85 o                         
   2   4   2         42.83         46.06         2.75 o                         
   3   4   2        355.24        349.20        17.27 o                         
   4   4   2         60.20         59.66         2.31 o                         
   5   4   2        131.96        137.77        14.76 o                         
   6   4   2         82.69         84.37         3.28 o                         
  -6   5   2         25.27         28.46         1.17 o                         
  -5   5   2         58.72         54.44         2.54 o                         
  -4   5   2         26.42         30.22         1.03 o                         
  -3   5   2        118.46        138.84         7.07 o                         
  -2   5   2          3.92          3.30         0.19 o                         
  -1   5   2        662.91        664.18        27.53 o                         
   0   5   2        359.78        327.98        10.67 o                         
   1   5   2       1228.90       1415.11        45.95 o                         
   2   5   2        664.22        666.22        25.77 o                         
   3   5   2        373.50        409.76        17.29 o                         
   4   5   2         46.73         47.59         2.34 o                         
   5   5   2        230.14        247.35         8.10 o                         
   6   5   2         59.60         71.94         4.10 o                         
  -6   6   2         15.71         15.61         1.18 o                         
  -5   6   2        212.03        213.52         7.00 o                         
  -4   6   2         74.35         65.36         2.52 o                         
  -3   6   2        195.22        191.43         9.26 o                         
  -2   6   2        196.57        188.58        12.21 o                         
   0   6   2         71.92         65.85         2.16 o                         
   1   6   2        119.42        116.80         5.40 o                         
   2   6   2        128.56        127.56         5.01 o                         
   3   6   2         14.65         13.13         1.12 o                         
   4   6   2         12.86         13.41         0.51 o                         
   5   6   2        144.33        143.88         4.74 o                         
  -5   7   2        387.90        392.28        17.75 o                         
  -4   7   2        166.22        158.21         5.19 o                         
  -3   7   2        161.02        157.36         7.32 o                         
  -2   7   2         63.14         61.00         2.89 o                         
  -1   7   2         62.91         61.13         2.87 o                         
   0   7   2        659.54        846.39        27.48 o                         
   1   7   2        154.24        151.84         5.20 o                         
   2   7   2        423.60        442.12        14.38 o                         
   3   7   2         87.25         90.39         2.98 o                         
   4   7   2        133.03        134.59         4.67 o                         
   5   7   2          7.22          8.63         0.72 o                         
  -5   8   2        103.47        101.10         4.78 o                         
  -4   8   2        222.51        227.20        25.20 o                         
  -3   8   2         56.69         63.57         9.41 o                         
  -2   8   2         13.02         11.45         0.89 o                         
  -1   8   2        180.20        181.44         8.40 o                         
   0   8   2          1.02          1.02         0.07 o                         
   1   8   2        109.18         98.81         7.19 o                         
   2   8   2         44.04         40.12         1.89 o                         
   3   8   2        136.38        132.21         6.46 o                         
   4   8   2         27.66         30.38         2.08 o                         
   5   8   2          0.91          0.77         0.35 o                         
  -5   9   2        125.22        127.27         8.50 o                         
  -4   9   2         51.05         47.86         3.27 o                         
  -2   9   2         59.94         57.38         5.36 o                         
  -1   9   2         72.15         67.95         3.19 o                         
   0   9   2         16.86         16.55         0.57 o                         
   1   9   2         58.38         57.62         2.71 o                         
   2   9   2         55.43         47.47         2.27 o                         
   3   9   2        223.15        196.53         9.85 o                         
   4   9   2          7.89          6.46         0.44 o                         
  -4  10   2        147.50        132.72         6.23 o                         
  -3  10   2        108.18        112.36         5.29 o                         
  -2  10   2        117.39        124.61         6.48 o                         
  -1  10   2         28.79         28.10         2.89 o                         
   0  10   2         17.38         16.03         0.78 o                         
   1  10   2        317.48        334.45        20.68 o                         
   2  10   2         35.28         33.31         1.63 o                         
   3  10   2         18.61         15.06         1.44 o                         
   4  10   2          8.75          9.12         0.77 o                         
  -3  11   2          1.42          2.34         0.31 o                         
  -2  11   2         82.50         80.12         4.69 o                         
  -1  11   2          4.44          5.88         0.72 o                         
   1  11   2         36.38         33.36         5.42 o                         
   2  11   2         25.13         25.32         1.28 o                         
   4  11   2          1.80          1.27         0.33 o                         
  -4 -11   3          9.11         11.31         1.00 o                         
  -3 -11   3         43.72         44.98         2.21 o                         
  -2 -11   3         23.30         19.99         1.07 o                         
  -1 -11   3        100.16         97.08         4.55 o                         
   0 -11   3         21.21         18.66         0.93 o                         
   1 -11   3         24.54         20.14         1.44 o                         
   2 -11   3        134.30        126.46         8.39 o                         
  -4 -10   3         32.26         30.72         1.55 o                         
  -3 -10   3        136.19        144.51         6.76 o                         
  -2 -10   3          0.61          0.82         0.19 o                         
  -1 -10   3         66.35         60.68         2.87 o                         
   0 -10   3         40.28         34.76        10.93 o                         
   1 -10   3         42.69         45.89         3.06 o                         
   2 -10   3          3.30          4.03         0.36 o                         
   3 -10   3          1.45          1.22         0.21 o                         
   4 -10   3         18.25         19.67         1.50 o                         
  -5  -9   3         43.34         46.21         3.20 o                         
  -4  -9   3         73.87         80.78         3.84 o                         
  -3  -9   3        200.40        196.69         9.15 o                         
  -2  -9   3         64.72         59.84         2.85 o                         
  -1  -9   3          5.53          6.65         0.53 o                         
   0  -9   3          0.70          1.84         0.14 o                         
   1  -9   3         31.65         28.80         1.12 o                         
   2  -9   3         20.69         20.72         1.40 o                         
   3  -9   3         84.62         82.08         3.00 o                         
   4  -9   3          0.21          0.35         0.25 o                         
  -4  -8   3        296.15        300.69        13.94 o                         
  -3  -8   3         14.40         15.30         0.82 o                         
  -2  -8   3         59.44         65.64         4.41 o                         
  -1  -8   3        192.76        199.37         9.23 o                         
   0  -8   3        139.77        132.61         5.01 o                         
   1  -8   3         80.84         80.83         2.67 o                         
   2  -8   3         62.07         62.35         3.01 o                         
   3  -8   3         11.90         14.79         0.61 o                         
   4  -8   3         15.95         15.18         0.59 o                         
   5  -8   3         15.46         18.24         1.40 o                         
  -5  -7   3         39.71         42.79         1.69 o                         
  -4  -7   3        217.93        204.82         7.75 o                         
  -3  -7   3          5.32          5.95         0.38 o                         
  -2  -7   3         29.06         30.14         1.89 o                         
  -1  -7   3        654.30        749.70        34.51 o                         
   0  -7   3         76.70         77.42         3.80 o                         
   1  -7   3         41.13         45.55         1.52 o                         
   2  -7   3        222.52        243.82         9.19 o                         
   3  -7   3         45.74         45.59         1.92 o                         
   4  -7   3          4.49          5.10         0.56 o                         
   5  -7   3         16.46         14.59         0.67 o                         
  -6  -6   3          0.27          0.28         0.31 o                         
  -5  -6   3          8.28          9.80         0.39 o                         
  -4  -6   3         52.24         44.69         2.14 o                         
  -3  -6   3        222.84        231.67         7.55 o                         
  -2  -6   3        103.24         96.38         4.50 o                         
  -1  -6   3        250.37        281.42        13.73 o                         
   0  -6   3         14.19         16.38         0.56 o                         
   1  -6   3          0.70          0.69         0.13 o                         
   2  -6   3         89.89         86.39         3.33 o                         
   3  -6   3        103.07        106.25         3.89 o                         
   4  -6   3        106.97        110.76         4.24 o                         
   5  -6   3         36.25         39.63         1.82 o                         
  -6  -5   3          5.13          5.94         0.42 o                         
  -5  -5   3         10.07          8.66         0.52 o                         
  -4  -5   3        187.10        223.71         7.32 o                         
  -3  -5   3        419.55        464.97        15.14 o                         
  -2  -5   3        372.22        421.29        15.85 o                         
  -1  -5   3        190.01        175.57        10.03 o                         
   0  -5   3        147.62        134.03         6.38 o                         
   1  -5   3        256.20        297.38         9.68 o                         
   2  -5   3       3063.88       3591.46       134.73 o                         
   3  -5   3         61.72         62.94         2.45 o                         
   4  -5   3         30.07         30.49         1.88 o                         
   5  -5   3         38.29         35.25         1.99 o                         
   6  -5   3         92.55         99.95         4.74 o                         
  -7  -4   3         69.45         66.41         4.49 o                         
  -6  -4   3          1.04          1.63         0.18 o                         
  -5  -4   3         43.34         49.21         3.13 o                         
  -4  -4   3         34.86         40.43         1.37 o                         
  -3  -4   3        237.88        299.51        11.70 o                         
  -2  -4   3       2325.03       2648.91       112.59 o                         
  -1  -4   3         30.02         39.34         1.50 o                         
   0  -4   3         80.98         76.41         3.23 o                         
   1  -4   3       1652.06       1614.73        60.55 o                         
   2  -4   3       2090.74       2277.80        85.46 o                         
   3  -4   3        208.38        198.40        10.13 o                         
   4  -4   3         37.67         36.60         1.47 o                         
   5  -4   3         14.06         15.21         0.71 o                         
   6  -4   3         70.74         71.04         2.79 o                         
  -7  -3   3          9.68          9.00         0.56 o                         
  -6  -3   3         45.44         45.40         2.02 o                         
  -5  -3   3         39.23         35.22         1.21 o                         
  -4  -3   3         49.31         49.74         1.93 o                         
  -3  -3   3        386.40        380.59        12.40 o                         
  -2  -3   3         42.57         47.48         1.57 o                         
  -1  -3   3        258.49        238.06         7.76 o                         
   0  -3   3       2716.78       2478.88        80.44 o                         
   1  -3   3       2478.88       2319.42       163.04 o                         
   2  -3   3       4886.21       5577.59       280.64 o                         
   3  -3   3         99.92        117.72         5.07 o                         
   4  -3   3        299.54        293.30        19.66 o                         
   5  -3   3         37.41         36.51         1.27 o                         
   6  -3   3        138.60        137.55         5.27 o                         
  -7  -2   3         35.40         30.44         1.25 o                         
  -6  -2   3         23.15         21.98         1.07 o                         
  -5  -2   3         15.28         15.73         0.58 o                         
  -4  -2   3        700.05        762.71        24.83 o                         
  -3  -2   3        111.10        109.71         4.16 o                         
  -2  -2   3        148.28        170.54         5.57 o                         
  -1  -2   3        657.77        699.79        29.74 o                         
   0  -2   3       1636.00       1343.56        43.65 o                         
   1  -2   3       2974.47       2945.08       119.06 o                         
   2  -2   3        294.75        245.43        13.26 o                         
   3  -2   3        125.80        114.98         4.37 o                         
   4  -2   3        142.68        157.62         5.18 o                         
   5  -2   3        105.95        104.79         3.48 o                         
   6  -2   3        132.45        155.73         7.68 o                         
  -7  -1   3          4.34          6.13         0.59 o                         
  -6  -1   3         57.25         53.60         2.57 o                         
  -5  -1   3          3.46          4.73         0.46 o                         
  -4  -1   3        429.84        470.89        15.35 o                         
  -3  -1   3       2399.60       2694.59        87.46 o                         
  -2  -1   3        668.43        689.96        25.92 o                         
  -1  -1   3       4639.10       5182.77       168.18 o                         
   0  -1   3       5943.19       6750.74       219.03 o                         
   1  -1   3        478.35        426.74        17.38 o                         
   2  -1   3        287.13        250.32         9.37 o                         
   3  -1   3        724.70        692.44        26.00 o                         
   4  -1   3         73.15         78.55         4.24 o                         
   5  -1   3         63.10         63.33         2.29 o                         
   6  -1   3         15.24         16.00         0.71 o                         
  -7   0   3         11.81         10.81         0.64 o                         
  -6   0   3          0.04          0.05         0.15 o                         
  -5   0   3          0.06          0.25         0.09 o                         
  -4   0   3         18.52         14.46         1.06 o                         
  -3   0   3        112.32         87.97         4.50 o                         
  -2   0   3       4197.11       4357.00       141.43 o                         
  -1   0   3         46.08         44.96         1.49 o                         
   0   0   3         67.45         84.39         2.76 o                         
   1   0   3        583.93        563.00        26.93 o                         
   2   0   3          2.63          1.94         0.16 o                         
   3   0   3         17.70         14.01         0.51 o                         
   4   0   3        120.90        133.99         4.41 o                         
   5   0   3         34.72         34.18         1.38 o                         
   6   0   3         40.81         54.36         1.85 o                         
  -7   1   3          4.34          5.05         0.39 o                         
  -6   1   3         57.12         54.63         2.62 o                         
  -5   1   3          3.46          4.89         0.35 o                         
  -4   1   3        429.57        480.63        15.65 o                         
  -3   1   3       2400.55       2656.44        86.31 o                         
  -2   1   3        669.43        663.75        24.92 o                         
  -1   1   3       4640.45       4959.03       161.13 o                         
   0   1   3       5945.05       6793.87       240.15 o                         
   1   1   3        478.01        434.65        15.66 o                         
   2   1   3        286.60        241.64        10.18 o                         
   3   1   3        725.53        653.01        24.54 o                         
   4   1   3         73.01         80.14         2.66 o                         
   5   1   3         63.13         62.80         2.60 o                         
   6   1   3         15.31         16.68         0.75 o                         
  -7   2   3         35.39         30.63         1.27 o                         
  -6   2   3         23.12         21.76         0.79 o                         
  -5   2   3         15.19         15.53         0.58 o                         
  -4   2   3        700.79        747.65        24.34 o                         
  -3   2   3        110.61        106.68         4.05 o                         
  -2   2   3        147.84        164.95         5.39 o                         
  -1   2   3        657.37        684.57        22.26 o                         
   0   2   3       1636.58       1482.00        55.60 o                         
   1   2   3       2975.12       3241.62       238.35 o                         
   2   2   3        295.55        235.52         8.03 o                         
   3   2   3        125.67        124.17         5.89 o                         
   4   2   3        142.59        159.16         5.23 o                         
   5   2   3        105.82        101.48         3.39 o                         
   6   2   3        132.55        157.79         6.40 o                         
  -7   3   3          9.71          8.41         0.78 o                         
  -6   3   3         45.56         47.02         2.28 o                         
  -5   3   3         39.28         34.00         1.17 o                         
  -4   3   3         49.33         48.22         1.62 o                         
  -3   3   3        386.51        384.34        13.74 o                         
  -2   3   3         42.53         44.87         1.49 o                         
  -1   3   3        258.97        232.97         7.59 o                         
   0   3   3       2717.30       2513.87        81.54 o                         
   1   3   3       2479.20       2439.97       198.46 o                         
   2   3   3       4886.16       6147.08       742.20 o                         
   3   3   3        100.00        114.27         4.16 o                         
   4   3   3        299.55        297.03        26.69 o                         
   5   3   3         37.50         38.22         1.32 o                         
   6   3   3        138.72        139.52         5.34 o                         
  -6   4   3          1.03          1.61         0.17 o                         
  -5   4   3         43.46         50.38         1.71 o                         
  -4   4   3         34.87         40.98         1.39 o                         
  -3   4   3        238.49        304.32        13.27 o                         
  -2   4   3       2325.16       2672.11        86.69 o                         
  -1   4   3         29.98         37.45         1.43 o                         
   0   4   3         80.75         76.51         4.70 o                         
   1   4   3       1651.21       1594.84        64.20 o                         
   2   4   3       2091.46       1923.87       252.14 o                         
   3   4   3        208.54        195.26         6.77 o                         
   4   4   3         37.58         36.47         2.27 o                         
   5   4   3         14.04         15.01         0.58 o                         
   6   4   3         70.74         71.45         2.81 o                         
  -6   5   3          5.17          7.18         0.72 o                         
  -5   5   3         10.07          9.26         0.38 o                         
  -4   5   3        186.53        214.06         7.01 o                         
  -3   5   3        420.33        451.32        14.70 o                         
  -2   5   3        371.47        423.66        13.80 o                         
  -1   5   3        189.96        181.21         6.82 o                         
   0   5   3        147.62        137.08         6.94 o                         
   1   5   3        255.48        302.06         9.82 o                         
   2   5   3       3064.72       3377.25       299.47 o                         
   3   5   3         61.70         64.33         2.39 o                         
   4   5   3         29.94         30.23         1.05 o                         
   5   5   3         38.19         34.84         2.75 o                         
  -6   6   3          0.27          0.37         0.17 o                         
  -5   6   3          8.29          9.76         0.43 o                         
  -4   6   3         52.26         47.80         1.61 o                         
  -3   6   3        223.03        247.33         8.07 o                         
  -2   6   3        103.27        100.93         4.72 o                         
  -1   6   3        250.55        278.20        12.84 o                         
   0   6   3         14.14         17.18         0.59 o                         
   1   6   3          0.69          1.00         0.13 o                         
   2   6   3         89.72         82.42         2.74 o                         
   3   6   3        102.73        104.56         3.45 o                         
   4   6   3        106.90        106.13        10.03 o                         
   5   6   3         36.19         42.01         2.89 o                         
  -5   7   3         39.66         41.28         1.64 o                         
  -4   7   3        217.70        199.15         6.52 o                         
  -3   7   3          5.35          5.42         0.52 o                         
  -2   7   3         29.06         29.09         1.42 o                         
  -1   7   3        653.90        716.63        33.00 o                         
   0   7   3         76.39         81.48         3.09 o                         
   1   7   3         41.06         44.63         1.49 o                         
   2   7   3        222.49        243.66         9.18 o                         
   3   7   3         45.60         41.39         1.48 o                         
   4   7   3          4.44          5.22         0.29 o                         
   5   7   3         16.44         14.25         0.79 o                         
  -4   8   3        296.22        315.46        14.62 o                         
  -3   8   3         14.41         15.27         0.81 o                         
  -2   8   3         59.58         63.55         4.32 o                         
  -1   8   3        192.99        200.25         9.27 o                         
   0   8   3        139.79        134.30         6.21 o                         
   1   8   3         80.85         79.10         2.61 o                         
   2   8   3         62.12         62.99         2.32 o                         
   3   8   3         11.95         14.14         0.77 o                         
   4   8   3         16.04         15.40         0.58 o                         
   5   8   3         15.54         17.28         1.37 o                         
  -5   9   3         43.20         47.11         3.30 o                         
  -4   9   3         73.88         81.73         3.88 o                         
  -3   9   3        200.28        197.81         9.20 o                         
  -2   9   3         64.70         59.71         2.84 o                         
  -1   9   3          5.56          6.16         0.37 o                         
   0   9   3          0.70          0.49         1.83 o                         
   1   9   3         31.70         30.03         1.16 o                         
   2   9   3         20.81         21.25         0.86 o                         
   3   9   3         84.65         76.64         3.64 o                         
   4   9   3          0.22          0.15         0.15 o                         
  -4  10   3         32.19         30.14         1.63 o                         
  -3  10   3        136.42        147.53         7.41 o                         
  -2  10   3          0.61          0.96         0.16 o                         
  -1  10   3         66.28         62.44         2.95 o                         
   0  10   3         40.29         54.49         3.62 o                         
   1  10   3         42.81         53.23        10.99 o                         
   2  10   3          3.32          4.21         0.32 o                         
   3  10   3          1.43          1.36         0.22 o                         
  -3  11   3         43.71         45.62         2.22 o                         
  -2  11   3         23.23         19.12         1.06 o                         
  -1  11   3        100.09         93.36         4.37 o                         
   1  11   3         24.60         21.17         1.49 o                         
   2  11   3        134.49        146.56         9.69 o                         
  -4 -11   4          2.75          3.77         0.64 o                         
  -3 -11   4        121.00        113.89         7.60 o                         
  -2 -11   4        311.87        318.46        20.86 o                         
  -1 -11   4         67.97         73.66         4.97 o                         
   0 -11   4          1.43          0.94         0.29 o                         
   1 -11   4        227.05        221.37        10.27 o                         
   2 -11   4        214.35        257.49        16.95 o                         
   3 -11   4          3.31          2.76         0.41 o                         
  -4 -10   4         22.39         24.16         1.26 o                         
  -3 -10   4          0.40          0.14         0.15 o                         
  -2 -10   4         31.72         35.46         1.75 o                         
  -1 -10   4          2.42          3.91         0.38 o                         
   0 -10   4         91.78        101.44         3.34 o                         
   1 -10   4         15.79         14.20         0.63 o                         
   2 -10   4        134.98        128.26         5.26 o                         
   4 -10   4         21.80         21.29         1.62 o                         
  -5  -9   4         10.58          8.42         0.76 o                         
  -4  -9   4         33.95         32.88         1.65 o                         
  -3  -9   4         41.23         39.06         1.92 o                         
  -2  -9   4         23.01         26.53         1.32 o                         
  -1  -9   4         72.89         80.68         3.80 o                         
   0  -9   4         51.24         53.91         1.80 o                         
   1  -9   4         60.59         66.74         2.94 o                         
   2  -9   4        165.43        161.33         6.53 o                         
   3  -9   4         42.32         47.64         2.26 o                         
   4  -9   4          6.43          4.77         0.54 o                         
  -5  -8   4         30.71         33.99         2.39 o                         
  -4  -8   4          8.41          8.87         0.54 o                         
  -2  -8   4         62.82         68.37         3.24 o                         
  -1  -8   4         93.93         83.11         3.90 o                         
   0  -8   4        129.67        136.73         4.48 o                         
   1  -8   4         18.85         22.88         0.80 o                         
   2  -8   4          6.92          6.61         0.29 o                         
   3  -8   4         57.18         57.13         1.92 o                         
   4  -8   4         42.50         43.06         1.73 o                         
  -5  -7   4         37.89         33.55         1.35 o                         
  -4  -7   4         81.72         86.54         4.21 o                         
  -3  -7   4          5.39          5.94         0.39 o                         
  -2  -7   4         35.65         36.33         3.93 o                         
  -1  -7   4        674.63        728.10        23.69 o                         
   0  -7   4        149.96        142.36         4.66 o                         
   1  -7   4         42.59         39.46         2.30 o                         
   2  -7   4         22.98         18.58         0.66 o                         
   3  -7   4         31.09         29.67         1.03 o                         
   4  -7   4         40.49         37.84         2.28 o                         
   5  -7   4          1.20          1.57         0.26 o                         
  -6  -6   4         22.53         21.48         0.90 o                         
  -5  -6   4         28.76         27.68         0.97 o                         
  -4  -6   4        351.82        320.40        37.07 o                         
  -3  -6   4        254.40        262.97         8.58 o                         
  -2  -6   4        139.30        168.23         5.76 o                         
  -1  -6   4        450.52        536.99        20.02 o                         
   0  -6   4         83.48         84.33         3.58 o                         
   1  -6   4        882.72        982.10        38.57 o                         
   2  -6   4        355.65        371.58        12.11 o                         
   3  -6   4        399.67        435.89        18.87 o                         
   4  -6   4          2.75          3.04         0.26 o                         
   5  -6   4         22.75         21.07         0.91 o                         
  -6  -5   4         76.22         75.40         4.72 o                         
  -5  -5   4         11.94         12.71         0.97 o                         
  -4  -5   4         33.36         33.93         1.35 o                         
  -3  -5   4        780.05        972.27        31.63 o                         
  -2  -5   4       1238.50       1478.75        48.00 o                         
  -1  -5   4        413.95        468.34        15.24 o                         
   0  -5   4        315.60        283.57        13.77 o                         
   1  -5   4        691.95        791.43        28.26 o                         
   2  -5   4         71.94         71.73         2.74 o                         
   3  -5   4         27.22         31.95         1.26 o                         
   4  -5   4         28.88         28.99         1.05 o                         
   5  -5   4        116.50        109.99         5.18 o                         
   6  -5   4          0.91          0.92         0.29 o                         
  -7  -4   4         27.23         26.99         1.40 o                         
  -6  -4   4         19.64         20.84         0.89 o                         
  -5  -4   4        275.46        285.66         9.35 o                         
  -4  -4   4         55.51         47.91         2.34 o                         
  -3  -4   4         18.70         20.36         0.83 o                         
  -2  -4   4         31.53         30.76         1.04 o                         
  -1  -4   4        205.26        229.45         7.48 o                         
   0  -4   4          9.56          8.48         0.44 o                         
   1  -4   4        332.48        329.14        15.74 o                         
   2  -4   4         93.71         94.52         3.11 o                         
   3  -4   4        307.37        344.03        11.22 o                         
   4  -4   4        145.36        142.48         4.69 o                         
   5  -4   4         46.03         49.23         1.97 o                         
   6  -4   4          0.28          0.58         0.21 o                         
  -7  -3   4         22.02         21.39         1.77 o                         
  -6  -3   4        155.82        150.67         4.98 o                         
  -5  -3   4         34.51         36.07         1.25 o                         
  -4  -3   4        140.16        146.26         4.81 o                         
  -3  -3   4        932.99       1100.44        50.63 o                         
  -2  -3   4       2725.68       3086.07       115.75 o                         
  -1  -3   4         49.24         44.98         3.01 o                         
   0  -3   4        358.07        356.03        13.38 o                         
   1  -3   4       3535.56       3742.90       239.37 o                         
   2  -3   4       2569.16       2866.36       100.31 o                         
   3  -3   4         25.03         25.26         1.01 o                         
   4  -3   4         33.20         32.56         1.44 o                         
   5  -3   4        111.51        115.19         3.82 o                         
   6  -3   4          2.40          1.91         0.40 o                         
  -7  -2   4         68.69         63.36         3.04 o                         
  -6  -2   4          0.92          0.49         0.16 o                         
  -5  -2   4        276.18        295.92         9.67 o                         
  -4  -2   4         71.90         80.31         4.94 o                         
  -3  -2   4        758.06        828.30        26.93 o                         
  -2  -2   4        962.67       1140.92        37.10 o                         
  -1  -2   4       1036.20        970.46        36.42 o                         
   0  -2   4        153.74        130.85         4.28 o                         
   1  -2   4         62.50         76.88         4.42 o                         
   2  -2   4        120.24        118.96         3.90 o                         
   3  -2   4        339.48        353.90        30.27 o                         
   4  -2   4         55.90         63.86         2.14 o                         
   5  -2   4         74.58         76.89         2.58 o                         
  -7  -1   4         16.43         17.65         0.95 o                         
  -6  -1   4          2.08          2.15         0.21 o                         
  -5  -1   4         30.20         29.88         1.27 o                         
  -4  -1   4        146.20        146.08         6.80 o                         
  -3  -1   4        238.59        246.82         8.06 o                         
  -2  -1   4        651.63        657.64        24.69 o                         
  -1  -1   4       2317.38       2229.38        72.43 o                         
   0  -1   4       3547.16       3214.87       109.63 o                         
   1  -1   4        178.70        150.80         5.69 o                         
   2  -1   4       1130.34       1139.70        39.40 o                         
   3  -1   4        256.28        260.08         9.85 o                         
   4  -1   4        101.48         97.97         4.59 o                         
   5  -1   4         15.19         16.31         0.62 o                         
   6  -1   4         15.53         18.11         0.99 o                         
  -7   0   4          6.34          5.49         0.40 o                         
  -6   0   4          6.43          6.67         0.31 o                         
  -5   0   4         22.25         17.99         0.66 o                         
  -4   0   4        244.60        278.81        13.36 o                         
  -3   0   4       1567.62       1812.37        58.92 o                         
  -2   0   4        699.63        474.94        21.87 o                         
  -1   0   4         51.47         42.91         1.43 o                         
   0   0   4       3688.84       3742.32       121.59 o                         
   1   0   4        267.93        272.30        12.56 o                         
   2   0   4        590.30        568.70        44.15 o                         
   3   0   4          0.06          0.11         0.09 o                         
   4   0   4          4.67          7.78         0.33 o                         
   5   0   4          1.02          2.10         0.22 o                         
   6   0   4         42.63         50.31         2.46 o                         
  -7   1   4         16.41         17.65         0.96 o                         
  -6   1   4          2.08          2.35         0.18 o                         
  -5   1   4         30.22         30.35         1.24 o                         
  -4   1   4        146.50        144.82         5.50 o                         
  -3   1   4        239.10        243.11         7.94 o                         
  -2   1   4        650.78        664.85        24.98 o                         
  -1   1   4       2317.99       2131.36        69.22 o                         
   0   1   4       3550.27       3402.99       117.78 o                         
   1   1   4        178.52        153.49         9.04 o                         
   2   1   4       1130.76       1184.09        62.42 o                         
   3   1   4        256.45        258.67         9.76 o                         
   4   1   4        101.60        116.26        10.09 o                         
   5   1   4         15.24         16.60         0.63 o                         
   6   1   4         15.46         18.77         1.02 o                         
  -7   2   4         68.66         63.45         2.50 o                         
  -6   2   4          0.93          0.50         0.14 o                         
  -5   2   4        276.22        278.98         9.13 o                         
  -4   2   4         72.06         75.66         2.52 o                         
  -3   2   4        757.30        815.70        26.55 o                         
  -2   2   4        962.31       1177.10        38.25 o                         
  -1   2   4       1036.09        955.13        35.87 o                         
   0   2   4        154.26        134.79         4.41 o                         
   1   2   4         62.28         74.99         6.54 o                         
   2   2   4        120.53        117.07         4.29 o                         
   3   2   4        339.19        369.75        20.74 o                         
   4   2   4         55.75         63.77         2.14 o                         
   5   2   4         74.69         78.58         2.63 o                         
   6   2   4         10.44         12.41         0.75 o                         
  -7   3   4         22.03         20.32         1.53 o                         
  -6   3   4        155.73        155.94         5.15 o                         
  -5   3   4         34.52         36.08         1.24 o                         
  -4   3   4        140.34        143.59         5.68 o                         
  -3   3   4        933.33       1124.12        42.22 o                         
  -2   3   4       2727.70       3353.77       160.50 o                         
  -1   3   4         49.13         46.41         1.54 o                         
   0   3   4        358.25        359.63        13.52 o                         
   1   3   4       3536.29       4034.47       197.97 o                         
   2   3   4       2568.02       2887.28       147.97 o                         
   3   3   4         25.06         25.54         1.02 o                         
   4   3   4         33.30         32.37         1.12 o                         
   5   3   4        111.70        110.77         5.99 o                         
   6   3   4          2.39          1.27         0.32 o                         
  -6   4   4         19.60         20.38         0.76 o                         
  -5   4   4        275.54        288.79         9.46 o                         
  -4   4   4         55.49         46.86         2.21 o                         
  -3   4   4         18.70         20.28         0.83 o                         
  -2   4   4         31.58         30.79         1.04 o                         
  -1   4   4        205.13        225.94         7.36 o                         
   0   4   4          9.50          7.90         0.42 o                         
   1   4   4        332.09        347.28        15.53 o                         
   2   4   4         93.15         91.78         3.02 o                         
   3   4   4        307.33        333.70        13.11 o                         
   4   4   4        145.44        141.81         4.67 o                         
   5   4   4         46.06         46.19         1.83 o                         
   6   4   4          0.28          0.74         0.28 o                         
  -6   5   4         76.29         72.40         2.82 o                         
  -5   5   4         12.00         13.28         0.99 o                         
  -4   5   4         33.22         35.31         1.39 o                         
  -3   5   4        779.87        871.69        36.52 o                         
  -2   5   4       1237.98       1500.30        48.71 o                         
  -1   5   4        413.35        488.90        18.38 o                         
   0   5   4        315.67        294.24        12.93 o                         
   1   5   4        692.10        821.03        34.51 o                         
   2   5   4         71.81         73.38         2.81 o                         
   3   5   4         27.22         34.25         1.31 o                         
   4   5   4         28.89         27.68         0.97 o                         
   5   5   4        116.63        109.90         5.17 o                         
  -6   6   4         22.54         20.95         1.71 o                         
  -5   6   4         28.89         27.59         0.97 o                         
  -4   6   4        351.83        351.72        13.27 o                         
  -3   6   4        253.88        263.94         8.70 o                         
  -2   6   4        138.99        158.68         5.19 o                         
  -1   6   4        450.68        523.35        17.03 o                         
   0   6   4         83.15         81.01         2.92 o                         
   1   6   4        882.52        977.68        31.78 o                         
   2   6   4        355.86        355.36        11.58 o                         
   3   6   4        398.90        418.81        20.29 o                         
   4   6   4          2.77          3.28         0.45 o                         
   5   6   4         22.64         20.31         0.88 o                         
  -5   7   4         37.84         32.34         1.12 o                         
  -4   7   4         81.97         82.19         3.75 o                         
  -3   7   4          5.39          6.08         0.95 o                         
  -2   7   4         35.66         36.35         4.47 o                         
  -1   7   4        674.53        726.19        24.66 o                         
   0   7   4        150.24        150.74         4.93 o                         
   1   7   4         42.63         39.06         1.83 o                         
   2   7   4         23.00         18.88         0.67 o                         
   3   7   4         31.11         30.47         1.51 o                         
   4   7   4         40.57         40.48         1.50 o                         
   5   7   4          1.21          1.96         0.47 o                         
  -5   8   4         30.76         35.36         2.51 o                         
  -4   8   4          8.40          9.22         0.58 o                         
  -2   8   4         62.88         67.46         3.19 o                         
  -1   8   4         93.91         86.51         4.05 o                         
   0   8   4        129.95        138.29         6.82 o                         
   1   8   4         18.87         21.38         0.75 o                         
   2   8   4          6.93          6.62         0.32 o                         
   3   8   4         57.41         56.53         1.90 o                         
   4   8   4         42.50         42.16         2.08 o                         
  -5   9   4         10.55          9.77         0.96 o                         
  -4   9   4         33.86         31.20         1.58 o                         
  -3   9   4         41.19         39.25         1.93 o                         
  -2   9   4         23.19         25.91         1.29 o                         
  -1   9   4         72.96         79.24         3.72 o                         
   0   9   4         51.14         54.19         1.80 o                         
   1   9   4         60.29         67.07         2.58 o                         
   2   9   4        165.48        164.03        10.14 o                         
   3   9   4         42.36         49.34         1.94 o                         
   4   9   4          6.42          6.74         0.67 o                         
  -4  10   4         22.45         23.66         1.24 o                         
  -3  10   4          0.40          0.10         0.12 o                         
  -2  10   4         31.69         34.60         1.70 o                         
   0  10   4         91.62        102.21         3.89 o                         
   1  10   4         15.79         15.18         0.68 o                         
   2  10   4        134.93        138.05        10.93 o                         
   3  10   4         27.86         30.31         2.15 o                         
   4  10   4         21.82         18.54         1.45 o                         
  -2  11   4        311.74        308.09        20.21 o                         
  -1  11   4         68.05         76.86         3.63 o                         
   0  11   4          1.41          0.68         0.18 o                         
  -4 -11   5         18.25         21.35         1.69 o                         
  -3 -11   5         84.12         83.12         3.98 o                         
  -2 -11   5         31.12         31.25         2.21 o                         
  -1 -11   5         17.02         18.72         1.01 o                         
   0 -11   5         14.04         12.75         1.17 o                         
   1 -11   5         62.28         63.61         4.30 o                         
  -3 -10   5          1.14          1.47         0.22 o                         
  -2 -10   5        112.51        101.39         6.80 o                         
  -1 -10   5         59.55         55.86         2.69 o                         
   0 -10   5         23.13         25.98         1.05 o                         
   1 -10   5         46.80         47.25         1.85 o                         
   2 -10   5         73.57         66.67         2.70 o                         
   3 -10   5         38.20         37.40         1.88 o                         
  -5  -9   5          7.66          9.15         0.86 o                         
  -4  -9   5        170.88        167.80         7.85 o                         
  -3  -9   5         14.04         14.21         0.79 o                         
  -2  -9   5        144.93        164.68         7.68 o                         
  -1  -9   5         78.41         74.19         2.84 o                         
   0  -9   5        123.10        118.82         3.92 o                         
   1  -9   5         16.80         16.07         0.68 o                         
   2  -9   5         24.80         24.35         2.77 o                         
   3  -9   5        137.51        128.29         4.25 o                         
   4  -9   5         13.20         16.16         1.29 o                         
  -5  -8   5         53.56         56.06         3.83 o                         
  -4  -8   5         35.22         35.51         1.76 o                         
  -3  -8   5         97.42         95.11         6.13 o                         
  -2  -8   5         25.26         26.91         1.34 o                         
  -1  -8   5         56.42         67.63         4.42 o                         
   0  -8   5        137.61        151.92         4.99 o                         
   1  -8   5         27.84         27.92         1.12 o                         
   2  -8   5          9.48         10.17         0.41 o                         
   3  -8   5        136.14        123.02         9.93 o                         
   4  -8   5         53.97         56.15         4.01 o                         
  -5  -7   5         17.97         18.20         0.86 o                         
  -4  -7   5         40.60         44.29         1.66 o                         
  -3  -7   5          4.02          3.82         0.40 o                         
  -2  -7   5         34.08         32.42         1.10 o                         
  -1  -7   5        132.43        104.14         3.43 o                         
   0  -7   5        211.64        226.22         7.88 o                         
   1  -7   5         28.18         27.16         0.94 o                         
   2  -7   5        159.86        164.66         5.40 o                         
   3  -7   5         56.85         55.51         1.87 o                         
   4  -7   5         38.11         40.78         1.64 o                         
  -6  -6   5         47.70         47.89         2.33 o                         
  -5  -6   5          7.46          6.18         0.31 o                         
  -4  -6   5         65.94         67.14         2.59 o                         
  -3  -6   5          6.66          5.98         0.25 o                         
  -2  -6   5        166.50        203.31         6.65 o                         
  -1  -6   5        306.01        300.65         9.80 o                         
   0  -6   5        307.87        345.03        23.58 o                         
   1  -6   5         30.17         27.74         0.95 o                         
   2  -6   5         50.73         52.14         1.90 o                         
   3  -6   5        144.32        156.99         5.16 o                         
   4  -6   5          1.19          1.46         0.15 o                         
   5  -6   5         22.99         24.73         1.06 o                         
  -6  -5   5         79.55         79.33         3.76 o                         
  -5  -5   5         69.80         70.22         2.73 o                         
  -4  -5   5        142.19        151.70         4.99 o                         
  -3  -5   5        327.41        313.06        27.46 o                         
  -2  -5   5        992.15       1027.38        90.29 o                         
  -1  -5   5        326.86        331.82        10.82 o                         
   0  -5   5        121.94        143.79         4.70 o                         
   1  -5   5         44.16         46.06         2.60 o                         
   2  -5   5         20.90         22.66         0.79 o                         
   3  -5   5         26.29         33.15         1.14 o                         
   4  -5   5          2.21          2.09         0.21 o                         
   5  -5   5         26.94         26.64         1.11 o                         
   6  -5   5          1.74          1.35         0.33 o                         
  -7  -4   5          3.01          2.78         0.33 o                         
  -6  -4   5         55.20         50.36         3.66 o                         
  -5  -4   5         74.40         73.04         2.83 o                         
  -4  -4   5          9.19          9.96         0.62 o                         
  -3  -4   5        114.49        120.84         3.98 o                         
  -2  -4   5       1340.69       1453.21        73.55 o                         
  -1  -4   5         74.65         61.43         3.07 o                         
   0  -4   5         84.40         81.55         2.69 o                         
   1  -4   5        173.44        215.51        13.61 o                         
   2  -4   5        254.41        247.84         8.99 o                         
   3  -4   5         57.83         60.59         2.34 o                         
   4  -4   5         35.52         35.12         2.22 o                         
   5  -4   5          5.70          5.70         0.60 o                         
   6  -4   5         25.71         21.81         1.67 o                         
  -7  -3   5         28.25         22.56         1.20 o                         
  -6  -3   5         57.86         50.98         1.75 o                         
  -5  -3   5        165.46        156.67         5.16 o                         
  -4  -3   5        113.75        118.79         3.92 o                         
  -3  -3   5       1460.93       1751.49        56.95 o                         
  -2  -3   5        492.48        470.25        17.68 o                         
  -1  -3   5        262.70        248.95        10.28 o                         
   0  -3   5        937.01        920.39        29.94 o                         
   1  -3   5        775.67        776.51        36.62 o                         
   2  -3   5         56.37         74.98         3.91 o                         
   3  -3   5         68.90         59.10         3.39 o                         
   4  -3   5         46.72         52.07         2.04 o                         
   5  -3   5         15.05         19.47         0.84 o                         
   6  -3   5          5.68          8.24         0.80 o                         
  -6  -2   5         64.71         59.21         2.01 o                         
  -5  -2   5        211.07        226.43         7.42 o                         
  -4  -2   5          3.01          3.88         0.23 o                         
  -3  -2   5         14.69         21.11         1.86 o                         
  -2  -2   5        206.59        269.79         8.80 o                         
  -1  -2   5         26.48         31.89         1.82 o                         
   0  -2   5        252.41        248.45         8.11 o                         
   1  -2   5        152.89        147.37         4.83 o                         
   2  -2   5        196.25        190.57        22.51 o                         
   3  -2   5         33.56         32.61         1.48 o                         
   4  -2   5         29.37         31.04         1.08 o                         
   5  -2   5        240.91        266.53         8.74 o                         
   6  -2   5        124.27        145.72         9.73 o                         
  -7  -1   5         19.55         20.50         1.09 o                         
  -6  -1   5         56.02         55.52         1.89 o                         
  -5  -1   5         28.04         30.22         1.27 o                         
  -4  -1   5         82.56         91.56         3.04 o                         
  -3  -1   5        195.86        202.32         6.62 o                         
  -2  -1   5        316.90        303.92         9.92 o                         
  -1  -1   5        456.30        409.20        15.38 o                         
   0  -1   5        671.85        688.93        24.31 o                         
   1  -1   5        116.90        119.87         3.94 o                         
   2  -1   5          2.96          2.43         0.38 o                         
   3  -1   5        514.40        529.32        25.21 o                         
   4  -1   5          4.64          4.57         0.23 o                         
   5  -1   5         26.75         20.84         0.77 o                         
   6  -1   5         13.68         18.56         1.51 o                         
  -7   0   5          3.69          4.46         0.36 o                         
  -4   0   5          1.12          3.11         0.82 o                         
  -3   0   5         84.47         75.58         2.51 o                         
  -2   0   5       1413.95       1523.73        49.45 o                         
  -1   0   5         27.91         34.73         1.17 o                         
   0   0   5       3591.47       3689.74       119.86 o                         
   1   0   5       1180.63       1330.85        43.27 o                         
   2   0   5         28.26         27.82         1.10 o                         
   3   0   5        618.27        606.70        43.43 o                         
   4   0   5          0.83          1.25         0.13 o                         
   5   0   5         37.19         48.03         1.65 o                         
   6   0   5         66.84         75.31         5.18 o                         
  -7   1   5         19.57         19.83         1.07 o                         
  -6   1   5         56.02         56.38         1.92 o                         
  -5   1   5         28.07         29.72         1.04 o                         
  -4   1   5         82.74         92.57         3.07 o                         
  -3   1   5        196.27        213.85         6.99 o                         
  -2   1   5        316.09        306.90        10.01 o                         
  -1   1   5        456.21        422.21        15.88 o                         
   0   1   5        670.75        691.94        22.51 o                         
   1   1   5        117.33        118.71         3.89 o                         
   2   1   5          2.89          2.27         0.18 o                         
   3   1   5        514.63        490.75        25.88 o                         
   4   1   5          4.69          4.46         0.23 o                         
   5   1   5         26.73         20.28         0.75 o                         
   6   1   5         13.69         17.97         1.41 o                         
  -6   2   5         64.84         60.23         2.05 o                         
  -5   2   5        211.01        220.64         7.23 o                         
  -4   2   5          3.06          3.85         0.22 o                         
  -3   2   5         14.76         20.98         0.89 o                         
  -2   2   5        206.41        270.99         8.84 o                         
  -1   2   5         26.63         36.10         1.72 o                         
   0   2   5        252.39        255.16         8.33 o                         
   1   2   5        152.86        149.38         8.62 o                         
   2   2   5        196.42        197.80        24.51 o                         
   3   2   5         33.48         32.20         1.10 o                         
   4   2   5         29.38         31.58         1.30 o                         
   5   2   5        241.01        258.36         8.48 o                         
   6   2   5        124.05        136.11         9.06 o                         
  -6   3   5         57.95         52.80         1.81 o                         
  -5   3   5        165.55        153.46         5.06 o                         
  -4   3   5        113.75        117.09         4.47 o                         
  -3   3   5       1461.58       1782.92        57.93 o                         
  -2   3   5        493.26        480.82        21.92 o                         
  -1   3   5        262.63        248.93         9.39 o                         
   0   3   5        936.61        925.53        30.10 o                         
   1   3   5        775.63        768.37        26.61 o                         
   2   3   5         56.30         80.34         8.50 o                         
   3   3   5         69.13         59.00         3.08 o                         
   4   3   5         46.59         49.68         2.38 o                         
   5   3   5         15.09         18.39         0.69 o                         
  -6   4   5         55.20         46.32         1.85 o                         
  -5   4   5         74.24         65.79         7.20 o                         
  -4   4   5          9.27         12.16         0.65 o                         
  -3   4   5        114.50        128.61         6.27 o                         
  -2   4   5       1342.07       1476.08        67.91 o                         
  -1   4   5         74.83         62.83         3.91 o                         
   0   4   5         84.18         82.64         2.72 o                         
   1   4   5        172.77        194.19        11.47 o                         
   2   4   5        254.12        249.91         8.42 o                         
   3   4   5         57.88         59.21         3.07 o                         
   4   4   5         35.59         38.17         1.87 o                         
   5   4   5          5.72          5.65         0.62 o                         
  -6   5   5         79.48         81.22         5.51 o                         
  -5   5   5         69.73         68.59         2.31 o                         
  -4   5   5        142.09        150.65         4.95 o                         
  -3   5   5        327.96        324.79        16.76 o                         
  -2   5   5        992.35       1271.28       128.87 o                         
  -1   5   5        326.89        328.09        10.69 o                         
   0   5   5        121.68        143.23         7.99 o                         
   1   5   5         44.08         47.53         1.79 o                         
   2   5   5         20.83         22.65         0.86 o                         
   3   5   5         26.44         31.94         1.17 o                         
   4   5   5          2.20          1.78         0.23 o                         
   5   5   5         26.81         26.06         1.10 o                         
  -6   6   5         47.80         48.02         3.36 o                         
  -5   6   5          7.47          6.24         0.29 o                         
  -4   6   5         65.90         69.36         2.32 o                         
  -3   6   5          6.65          6.27         0.57 o                         
  -2   6   5        166.28        195.74         6.40 o                         
  -1   6   5        306.34        285.67         9.32 o                         
   0   6   5        308.11        335.50        14.43 o                         
   1   6   5         30.19         27.57         1.82 o                         
   2   6   5         50.86         51.47         1.73 o                         
   3   6   5        144.44        151.94         4.99 o                         
   4   6   5          1.19          1.24         0.15 o                         
   5   6   5         22.91         22.42         1.71 o                         
  -5   7   5         18.00         15.52         3.62 o                         
  -4   7   5         40.71         45.25         1.53 o                         
  -3   7   5          3.99          3.07         0.17 o                         
  -2   7   5         33.90         32.12         1.08 o                         
  -1   7   5        132.50        104.15         3.42 o                         
   0   7   5        211.55        221.28         7.23 o                         
   1   7   5         28.18         27.54         1.03 o                         
   2   7   5        159.77        165.09        11.58 o                         
   3   7   5         56.97         55.48         1.88 o                         
   4   7   5         38.16         42.09         1.45 o                         
  -5   8   5         53.71         57.00         3.93 o                         
  -4   8   5         35.24         37.57         1.86 o                         
  -3   8   5         97.32         97.26         4.57 o                         
  -2   8   5         25.29         28.75         1.42 o                         
  -1   8   5         56.44         67.48         3.17 o                         
   0   8   5        137.66        152.35         5.00 o                         
   1   8   5         27.88         29.69         1.44 o                         
   2   8   5          9.52         10.24         0.59 o                         
   3   8   5        136.15        128.09         7.81 o                         
   4   8   5         53.84         55.29         3.98 o                         
  -5   9   5          7.65          7.89         0.84 o                         
  -4   9   5        170.73        174.93         8.17 o                         
  -3   9   5         14.08         14.01         0.76 o                         
  -1   9   5         78.32         72.35         2.77 o                         
   0   9   5        123.04        116.00         4.01 o                         
   1   9   5         16.71         15.09         0.56 o                         
   2   9   5         24.74         23.49         1.43 o                         
   3   9   5        137.44        128.57         6.04 o                         
  -3  10   5          1.13          1.56         0.20 o                         
  -2  10   5        112.55        150.34        10.00 o                         
  -1  10   5         59.62         56.38         2.70 o                         
   0  10   5         23.26         28.95         2.09 o                         
   1  10   5         46.85         50.65         1.71 o                         
   2  10   5         73.77         73.30         3.51 o                         
  -4  11   5         18.23         23.30         1.76 o                         
  -2  11   5         31.19         30.27         2.17 o                         
  -1  11   5         17.07         19.60         1.46 o                         
  -3 -11   6          7.85          7.49         0.56 o                         
  -2 -11   6         33.20         28.14         2.02 o                         
  -1 -11   6          3.59          2.64         0.40 o                         
   0 -11   6         21.78         18.74         1.46 o                         
  -4 -10   6          5.32          5.94         0.63 o                         
  -3 -10   6         39.75         39.89         1.98 o                         
  -2 -10   6        252.08        258.11        11.99 o                         
  -1 -10   6         76.74         71.54         3.41 o                         
   0 -10   6         35.78         28.69         1.01 o                         
   1 -10   6          9.11         11.16         0.80 o                         
   2 -10   6        150.06        164.05        10.87 o                         
  -4  -9   6          4.30          4.87         0.39 o                         
  -3  -9   6         17.34         19.82         1.06 o                         
  -2  -9   6         20.99         22.06         1.14 o                         
  -1  -9   6         19.58         19.49         0.79 o                         
   0  -9   6         66.52         68.67         2.30 o                         
   1  -9   6         31.81         29.97         1.05 o                         
   2  -9   6          1.43          1.20         0.16 o                         
   3  -9   6         25.99         29.87         1.25 o                         
  -5  -8   6          0.21          0.47         0.24 o                         
  -4  -8   6         52.05         53.50         2.59 o                         
  -3  -8   6         95.28         91.39         4.32 o                         
  -2  -8   6         26.22         24.73         0.85 o                         
  -1  -8   6        181.08        207.47        10.33 o                         
   0  -8   6          6.85          6.15         0.41 o                         
   1  -8   6        120.36        121.77         6.17 o                         
   2  -8   6         58.84         52.35         3.52 o                         
   3  -8   6         94.57         91.50         3.06 o                         
   4  -8   6         29.88         37.17         2.64 o                         
  -5  -7   6         39.96         44.56         1.75 o                         
  -4  -7   6          4.22          3.86         0.28 o                         
  -3  -7   6         48.99         47.98         1.62 o                         
  -2  -7   6         37.85         40.38         1.93 o                         
  -1  -7   6        111.84        109.98         3.62 o                         
   0  -7   6        130.45        144.66         7.98 o                         
   1  -7   6          1.66          1.71         0.19 o                         
   2  -7   6         79.03         85.55         4.02 o                         
   3  -7   6         21.50         26.02         1.07 o                         
   4  -7   6         23.45         22.14         1.66 o                         
  -6  -6   6          7.78          8.47         0.75 o                         
  -5  -6   6         22.96         22.34         1.04 o                         
  -4  -6   6        107.48        106.17         4.95 o                         
  -3  -6   6         98.62         97.79         4.55 o                         
  -2  -6   6         26.65         30.51         1.21 o                         
  -1  -6   6        225.15        241.10         7.88 o                         
   0  -6   6         67.00         65.90         2.91 o                         
   1  -6   6         22.50         30.39         1.40 o                         
   2  -6   6        342.62        365.71        16.24 o                         
   3  -6   6         43.23         44.56         1.54 o                         
   4  -6   6         14.78         18.21         0.68 o                         
   5  -6   6         17.59         22.94         3.53 o                         
  -6  -5   6         20.11         16.92         0.91 o                         
  -5  -5   6         10.73         12.86         0.50 o                         
  -4  -5   6         10.83         12.23         0.47 o                         
  -3  -5   6        140.57        126.90         4.18 o                         
  -2  -5   6        466.71        505.55        24.82 o                         
  -1  -5   6          5.84          6.94         0.32 o                         
   0  -5   6        288.89        273.00        10.30 o                         
   1  -5   6        156.08        153.07         7.11 o                         
   2  -5   6         54.76         59.17         2.68 o                         
   3  -5   6         18.68         20.10         0.73 o                         
   4  -5   6          4.60          6.43         0.30 o                         
   5  -5   6         25.91         28.16         1.64 o                         
  -7  -4   6         18.60         21.40         1.63 o                         
  -6  -4   6         60.80         65.04         2.54 o                         
  -5  -4   6         53.39         52.01         1.77 o                         
  -4  -4   6         22.12         20.40         0.73 o                         
  -3  -4   6        174.90        181.34         5.95 o                         
  -2  -4   6        911.87       1006.62        32.75 o                         
  -1  -4   6        148.88        137.22         4.86 o                         
   0  -4   6        247.77        228.32         8.61 o                         
   1  -4   6        304.75        288.06        23.60 o                         
   2  -4   6         41.76         42.16         2.26 o                         
   3  -4   6         13.57         14.23         0.53 o                         
   4  -4   6         27.92         25.18         0.91 o                         
   5  -4   6         64.15         61.50         2.42 o                         
  -7  -3   6          1.60          3.06         0.49 o                         
  -6  -3   6         28.64         34.49         2.44 o                         
  -5  -3   6        141.06        143.42         4.73 o                         
  -4  -3   6          3.52          3.29         0.35 o                         
  -3  -3   6          5.53          6.92         0.28 o                         
  -2  -3   6        315.60        323.24        12.60 o                         
  -1  -3   6        331.54        319.36        11.23 o                         
   0  -3   6        162.12        152.14         4.99 o                         
   1  -3   6         34.08         24.55         0.85 o                         
   2  -3   6         57.65         63.22         2.49 o                         
   3  -3   6         86.91         85.93         4.01 o                         
   4  -3   6         45.89         48.84         1.66 o                         
   5  -3   6         37.94         40.19         1.62 o                         
  -7  -2   6         55.23         62.37         4.31 o                         
  -6  -2   6        193.13        203.42         6.70 o                         
  -5  -2   6          3.95          5.03         0.46 o                         
  -4  -2   6          3.67          4.57         0.22 o                         
  -3  -2   6        430.01        498.57        16.25 o                         
  -2  -2   6        415.19        515.06        58.98 o                         
  -1  -2   6        970.22        957.49        31.12 o                         
   0  -2   6        689.00        685.55        24.97 o                         
   1  -2   6        212.65        235.53         7.69 o                         
   2  -2   6        430.15        476.10        23.83 o                         
   3  -2   6         17.22         16.14         0.68 o                         
   4  -2   6        501.12        527.07        44.44 o                         
   5  -2   6        171.11        177.60         6.77 o                         
  -7  -1   6          9.67          9.31         0.86 o                         
  -6  -1   6         18.24         17.11         0.92 o                         
  -5  -1   6         80.09         81.98         3.16 o                         
  -4  -1   6         79.72         81.97         2.73 o                         
  -3  -1   6        795.48        878.01        28.57 o                         
  -2  -1   6        768.98        810.31        26.35 o                         
  -1  -1   6        350.03        353.02        11.51 o                         
   0  -1   6        655.27        754.85        24.54 o                         
   1  -1   6        101.38        123.89         4.08 o                         
   2  -1   6         27.98         28.94         1.06 o                         
   3  -1   6        404.49        380.82        31.72 o                         
   4  -1   6        108.92        111.86         6.58 o                         
   5  -1   6         39.33         44.97         4.10 o                         
  -7   0   6          2.38          2.88         0.31 o                         
  -6   0   6         47.31         53.82         1.84 o                         
  -5   0   6          3.29          2.36         0.27 o                         
  -4   0   6        209.69        172.32         5.66 o                         
  -3   0   6          4.17          4.93         0.79 o                         
  -2   0   6        689.32        771.13        25.10 o                         
  -1   0   6       2909.13       2885.48        93.62 o                         
   0   0   6         36.67         46.86         1.57 o                         
   1   0   6        982.86       1071.06        34.83 o                         
   2   0   6         11.46         16.01         0.82 o                         
   3   0   6        353.27        349.45        24.37 o                         
   4   0   6        496.76        569.65        20.73 o                         
   5   0   6        209.79        218.39         7.18 o                         
  -7   1   6          9.70          9.35         0.81 o                         
  -6   1   6         18.30         17.59         1.47 o                         
  -5   1   6         80.15         80.23         3.11 o                         
  -4   1   6         79.85         82.98         2.76 o                         
  -3   1   6        796.55        871.64        28.37 o                         
  -2   1   6        768.01        799.32        25.98 o                         
  -1   1   6        349.90        339.82        11.08 o                         
   0   1   6        656.21        711.09        23.13 o                         
   1   1   6        101.75        123.11         4.05 o                         
   2   1   6         27.92         29.12         1.25 o                         
   3   1   6        404.04        360.10        23.54 o                         
   4   1   6        108.74        112.44         4.60 o                         
   5   1   6         39.30         44.47         2.99 o                         
  -6   2   6        193.04        204.13         6.73 o                         
  -5   2   6          3.96          4.64         0.46 o                         
  -4   2   6          3.63          4.64         0.23 o                         
  -3   2   6        430.40        483.78        15.77 o                         
  -2   2   6        415.43        461.73        15.21 o                         
  -1   2   6        970.82        922.10        29.96 o                         
   0   2   6        688.86        658.14        21.40 o                         
   1   2   6        212.68        239.33         9.89 o                         
   2   2   6        429.97        468.67        19.92 o                         
   3   2   6         17.30         16.75         0.91 o                         
   4   2   6        501.46        524.02        44.10 o                         
   5   2   6        170.88        169.47         6.46 o                         
  -6   3   6         28.61         34.44         1.72 o                         
  -5   3   6        141.16        142.79         4.72 o                         
  -4   3   6          3.63          3.41         0.37 o                         
  -3   3   6          5.57          7.30         0.36 o                         
  -2   3   6        315.74        322.82        12.15 o                         
  -1   3   6        331.18        315.97        10.30 o                         
   0   3   6        162.00        154.04         5.05 o                         
   1   3   6         34.18         25.27         1.44 o                         
   2   3   6         57.70         66.52         2.22 o                         
   3   3   6         86.84         85.54         3.34 o                         
   4   3   6         45.90         48.02         1.64 o                         
   5   3   6         37.95         40.12         1.62 o                         
  -6   4   6         60.74         66.49         2.61 o                         
  -5   4   6         53.40         52.95         1.80 o                         
  -4   4   6         22.14         20.95         0.75 o                         
  -3   4   6        175.25        182.75         5.99 o                         
  -2   4   6        912.91       1002.26        32.88 o                         
  -1   4   6        149.39        134.61         4.42 o                         
   0   4   6        248.12        241.82         7.89 o                         
   1   4   6        305.43        312.33        18.87 o                         
   2   4   6         41.81         45.79         5.51 o                         
   3   4   6         13.61         14.14         0.65 o                         
   4   4   6         27.96         24.98         1.76 o                         
   5   4   6         63.90         67.95         3.26 o                         
  -6   5   6         20.10         15.82         0.72 o                         
  -5   5   6         10.62         13.77         0.77 o                         
  -4   5   6         10.79         12.66         0.49 o                         
  -3   5   6        140.46        117.77         4.20 o                         
  -2   5   6        466.93        554.90        18.07 o                         
  -1   5   6          5.79          6.84         0.82 o                         
   0   5   6        288.51        295.18        16.92 o                         
   1   5   6        156.60        144.90        11.19 o                         
   2   5   6         55.00         58.39         2.19 o                         
   3   5   6         18.68         20.61         0.90 o                         
   4   5   6          4.60          6.40         0.30 o                         
   5   5   6         25.91         26.92         1.96 o                         
  -5   6   6         22.95         22.60         0.97 o                         
  -4   6   6        107.38        104.36         4.01 o                         
  -3   6   6         98.61         98.44         7.01 o                         
  -2   6   6         26.55         30.77         1.37 o                         
  -1   6   6        225.25        246.88         8.07 o                         
   0   6   6         67.00         65.90         2.86 o                         
   1   6   6         22.50         30.58         1.49 o                         
   2   6   6        342.87        388.09        22.57 o                         
   3   6   6         43.27         44.06         2.03 o                         
   4   6   6         14.86         17.94         0.67 o                         
  -5   7   6         40.08         47.44         3.30 o                         
  -4   7   6          4.23          3.91         0.26 o                         
  -3   7   6         48.83         46.99         1.59 o                         
  -2   7   6         37.92         41.14         1.39 o                         
  -1   7   6        111.93        107.66         3.54 o                         
   0   7   6        130.70        137.50         4.52 o                         
   1   7   6          1.64          1.83         0.16 o                         
   2   7   6         79.16         85.52         4.01 o                         
   3   7   6         21.39         25.48         1.78 o                         
   4   7   6         23.51         22.97         1.64 o                         
  -5   8   6          0.21         -0.14         0.25 o                         
  -4   8   6         52.11         54.95         3.73 o                         
  -3   8   6         95.48         94.32         4.44 o                         
  -2   8   6         26.25         25.79         0.89 o                         
  -1   8   6        181.07        196.22         7.42 o                         
   0   8   6          6.86          6.30         0.27 o                         
   1   8   6        120.33        131.44         4.33 o                         
   2   8   6         58.90         46.26         3.50 o                         
   3   8   6         94.50         87.83         3.39 o                         
   4   8   6         29.93         34.83         2.53 o                         
  -4   9   6          4.25          4.62         0.36 o                         
  -3   9   6         17.33         19.55         1.63 o                         
  -2   9   6         20.96         21.09         1.81 o                         
  -1   9   6         19.49         18.54         0.66 o                         
   0   9   6         66.52         67.74         2.27 o                         
   1   9   6         31.76         32.89         2.70 o                         
   2   9   6          1.43          1.27         0.23 o                         
   3   9   6         25.90         27.64         1.42 o                         
  -3  10   6         39.70         40.38         1.99 o                         
  -2  10   6        251.99        261.40        12.12 o                         
  -1  10   6         76.80         73.03         3.46 o                         
   0  10   6         35.74         28.76         1.01 o                         
   1  10   6          9.09         12.46         0.96 o                         
  -3 -11   7          6.42          7.35         0.79 o                         
  -2 -11   7          1.23          1.28         0.49 o                         
  -1 -11   7         42.50         37.66         2.67 o                         
  -4 -10   7         21.96         26.95         2.03 o                         
  -3 -10   7         35.27         36.18         1.83 o                         
  -2 -10   7        129.33        136.64         6.42 o                         
  -1 -10   7         11.90         11.73         0.75 o                         
   0 -10   7        274.03        319.71        14.82 o                         
   1 -10   7        185.14        185.28        12.23 o                         
   2 -10   7         30.46         36.66         2.62 o                         
  -4  -9   7          2.59          1.88         0.33 o                         
  -3  -9   7         51.95         55.58         2.70 o                         
  -2  -9   7          0.72          0.63         0.15 o                         
  -1  -9   7        247.42        241.17         9.93 o                         
   0  -9   7         21.41         19.81         0.92 o                         
   1  -9   7        191.17        188.97         8.53 o                         
   2  -9   7          0.23          0.55         0.15 o                         
   3  -9   7          2.28          4.33         0.54 o                         
  -4  -8   7         46.63         46.10         1.57 o                         
  -3  -8   7         58.21         52.46         1.77 o                         
  -2  -8   7         17.78         16.86         0.72 o                         
  -1  -8   7         89.25         83.22         2.77 o                         
   0  -8   7        164.67        164.00         5.78 o                         
   1  -8   7         81.84         75.54         2.93 o                         
   2  -8   7         39.07         40.56         1.40 o                         
   3  -8   7         12.48         11.36         1.22 o                         
  -5  -7   7         58.82         65.00         3.23 o                         
  -4  -7   7          5.82          7.18         0.55 o                         
  -3  -7   7         46.55         44.57         1.52 o                         
  -2  -7   7         41.23         46.35         1.81 o                         
  -1  -7   7        480.31        496.17        16.18 o                         
   0  -7   7        402.13        444.23        16.74 o                         
   1  -7   7        289.24        299.75        10.58 o                         
   2  -7   7        126.12        139.13         6.51 o                         
   3  -7   7         53.24         51.32         1.75 o                         
   4  -7   7         36.91         36.49         2.64 o                         
  -5  -6   7          5.47          4.80         0.34 o                         
  -4  -6   7         62.98         60.81         2.89 o                         
  -3  -6   7         82.63         86.18         3.31 o                         
  -2  -6   7        147.84        140.96         4.63 o                         
  -1  -6   7        205.27        208.76         7.56 o                         
   0  -6   7        280.99        322.41        12.15 o                         
   1  -6   7         47.22         40.79         1.55 o                         
   2  -6   7         28.09         37.19         2.48 o                         
   3  -6   7          0.90          0.95         0.14 o                         
   4  -6   7         53.64         55.52         2.67 o                         
   5  -6   7         11.89         10.38         0.91 o                         
  -6  -5   7          8.49         14.64         1.19 o                         
  -5  -5   7         88.57         95.20         4.27 o                         
  -4  -5   7          1.53          1.27         0.15 o                         
  -3  -5   7         27.21         32.37         1.12 o                         
  -2  -5   7        148.92        149.58         6.17 o                         
  -1  -5   7         49.45         55.37         1.86 o                         
   0  -5   7         69.38         60.47         4.41 o                         
   1  -5   7         10.67         11.83         0.51 o                         
   2  -5   7         52.78         52.07         1.80 o                         
   3  -5   7          8.25          8.41         0.49 o                         
   4  -5   7         10.50          9.96         0.48 o                         
   5  -5   7         66.78         68.08         4.65 o                         
  -6  -4   7         44.81         41.85         1.68 o                         
  -5  -4   7         30.67         26.59         2.73 o                         
  -4  -4   7          9.81         10.03         0.40 o                         
  -3  -4   7        222.85        205.80         6.75 o                         
  -2  -4   7         21.15         19.75         0.81 o                         
  -1  -4   7         41.11         45.58         1.75 o                         
   0  -4   7        158.82        140.98         9.26 o                         
   1  -4   7        178.83        179.16         5.87 o                         
   2  -4   7          9.22          9.22         0.52 o                         
   3  -4   7          6.48          6.30         0.35 o                         
   4  -4   7         82.74         76.27         4.74 o                         
   5  -4   7         32.68         34.08         2.45 o                         
  -7  -3   7         79.63         98.76         6.65 o                         
  -6  -3   7         43.69         39.47         2.61 o                         
  -5  -3   7         70.53         61.08         3.30 o                         
  -4  -3   7         52.48         59.31         2.45 o                         
  -3  -3   7          8.41          7.02         0.34 o                         
  -2  -3   7         76.69         87.84         3.16 o                         
  -1  -3   7        214.65        222.52         7.28 o                         
   0  -3   7        155.58        151.90        13.18 o                         
   1  -3   7         62.04         58.73         2.92 o                         
   2  -3   7        196.35        212.81         7.95 o                         
   3  -3   7         54.42         57.97         3.71 o                         
   4  -3   7          3.44          3.29         0.28 o                         
   5  -3   7         98.91         97.93         6.58 o                         
  -7  -2   7         20.41         24.43         1.83 o                         
  -6  -2   7         47.68         47.23         3.01 o                         
  -5  -2   7        231.41        217.20         7.14 o                         
  -4  -2   7        357.73        340.91        11.15 o                         
  -3  -2   7        171.89        144.95         9.23 o                         
  -2  -2   7        378.86        447.50        14.59 o                         
  -1  -2   7        341.24        341.89        16.35 o                         
   0  -2   7         88.78        103.09        11.26 o                         
   1  -2   7         42.68         38.15         1.30 o                         
   2  -2   7        739.20        792.15        25.74 o                         
   3  -2   7         85.15         89.49         3.87 o                         
   4  -2   7        513.30        553.74        20.13 o                         
   5  -2   7         28.35         33.46         2.39 o                         
  -6  -1   7         70.58         77.41         2.61 o                         
  -5  -1   7        309.05        319.32        10.45 o                         
  -4  -1   7         41.12         38.56         1.52 o                         
  -3  -1   7        673.86        678.54        25.53 o                         
  -2  -1   7        992.53       1087.69        71.11 o                         
  -1  -1   7       1211.78       1262.64        47.39 o                         
   0  -1   7        677.93        681.61        76.92 o                         
   1  -1   7        377.54        410.97        13.38 o                         
   2  -1   7         38.45         37.04         2.29 o                         
   3  -1   7        435.11        432.70        19.13 o                         
   4  -1   7         49.85         51.58         2.73 o                         
   5  -1   7          6.86          8.02         0.67 o                         
  -6   0   7         59.90         56.20         1.92 o                         
  -5   0   7          5.71          7.34         0.57 o                         
  -4   0   7         40.45         50.45         1.71 o                         
  -3   0   7         83.30         78.74         2.62 o                         
  -2   0   7         18.48         13.88         1.29 o                         
  -1   0   7        405.04        394.27        12.85 o                         
   0   0   7       1574.49       1805.11        83.03 o                         
   1   0   7        134.71        138.56         4.56 o                         
   2   0   7         15.48         15.84         0.58 o                         
   3   0   7        680.17        700.53        53.69 o                         
   4   0   7        433.39        462.68        17.97 o                         
   5   0   7         12.76         10.77         0.64 o                         
  -6   1   7         70.64         80.27         3.17 o                         
  -5   1   7        308.86        315.59        10.33 o                         
  -4   1   7         41.10         37.29         1.48 o                         
  -3   1   7        674.71        666.81        21.73 o                         
  -2   1   7        992.57       1048.57       165.59 o                         
  -1   1   7       1211.29       1252.61        47.04 o                         
   0   1   7        678.08        844.18        54.96 o                         
   1   1   7        377.72        411.67        13.43 o                         
   2   1   7         38.38         35.59         1.22 o                         
   3   1   7        435.03        434.53        39.16 o                         
   4   1   7         49.90         52.28         2.60 o                         
   5   1   7          6.84          7.23         0.75 o                         
  -6   2   7         47.65         45.48         2.23 o                         
  -5   2   7        231.53        206.06         6.78 o                         
  -4   2   7        357.66        337.34        11.03 o                         
  -3   2   7        172.12        141.11         7.51 o                         
  -2   2   7        378.83        461.24        15.02 o                         
  -1   2   7        341.53        338.48        18.23 o                         
   0   2   7         88.87        102.98         9.98 o                         
   1   2   7         42.71         38.67         1.41 o                         
   2   2   7        738.60        796.12        29.48 o                         
   3   2   7         85.34         88.74         5.44 o                         
   4   2   7        513.62        570.27        28.13 o                         
   5   2   7         28.38         32.06         2.27 o                         
  -6   3   7         43.75         40.58         1.65 o                         
  -5   3   7         70.56         67.71         3.24 o                         
  -4   3   7         52.40         62.06         3.29 o                         
  -3   3   7          8.38          7.32         0.35 o                         
  -2   3   7         76.60         83.16         2.80 o                         
  -1   3   7        214.84        212.67         6.95 o                         
   0   3   7        155.79        178.94         6.91 o                         
   1   3   7         62.31         59.52         2.22 o                         
   2   3   7        196.21        214.47         9.38 o                         
   3   3   7         54.41         58.36         4.01 o                         
   4   3   7          3.47          3.08         0.21 o                         
   5   3   7         98.81         98.61         6.59 o                         
  -6   4   7         44.89         41.26         1.68 o                         
  -5   4   7         30.74         27.23         1.07 o                         
  -4   4   7          9.76          9.29         0.38 o                         
  -3   4   7        222.44        206.54         7.82 o                         
  -2   4   7         21.28         20.90         0.74 o                         
  -1   4   7         41.18         46.33         1.56 o                         
   0   4   7        158.97        147.52         8.95 o                         
   1   4   7        179.27        183.51         7.59 o                         
   2   4   7          9.19          9.62         0.55 o                         
   3   4   7          6.49          6.32         0.51 o                         
   4   4   7         82.63         77.73         3.09 o                         
  -5   5   7         88.85         96.67         3.23 o                         
  -4   5   7          1.54          1.26         0.15 o                         
  -3   5   7         27.23         30.58         1.06 o                         
  -2   5   7        149.11        152.91         5.02 o                         
  -1   5   7         49.00         55.87         1.87 o                         
   0   5   7         69.35         58.72         2.78 o                         
   1   5   7         10.71         11.95         0.78 o                         
   2   5   7         52.66         52.08         2.36 o                         
   3   5   7          8.24          8.99         0.52 o                         
   4   5   7         10.51         10.34         0.61 o                         
  -5   6   7          5.42          5.35         0.32 o                         
  -4   6   7         62.91         59.90         2.33 o                         
  -3   6   7         82.71         88.85         2.95 o                         
  -2   6   7        147.73        146.03         6.65 o                         
  -1   6   7        205.33        214.98        11.17 o                         
   0   6   7        281.09        307.10        11.58 o                         
   1   6   7         47.01         43.26         1.64 o                         
   2   6   7         28.25         34.68         1.50 o                         
   3   6   7          0.90          0.92         0.14 o                         
   4   6   7         53.60         55.08         2.41 o                         
  -5   7   7         58.87         64.00         4.33 o                         
  -4   7   7          5.82          6.78         0.36 o                         
  -3   7   7         46.46         45.92         1.56 o                         
  -2   7   7         41.32         48.08         1.93 o                         
  -1   7   7        480.44        494.85        16.14 o                         
   0   7   7        402.36        422.08        26.16 o                         
   1   7   7        289.45        300.35        12.74 o                         
   2   7   7        125.99        143.63         5.78 o                         
   3   7   7         53.21         52.08         2.46 o                         
  -4   8   7         46.65         42.40         2.07 o                         
  -3   8   7         58.10         52.49         2.06 o                         
  -2   8   7         17.84         16.49         1.21 o                         
  -1   8   7         89.26         82.23         2.73 o                         
   0   8   7        164.61        164.73         5.42 o                         
   1   8   7         81.78         73.63         2.47 o                         
   2   8   7         39.08         43.12         1.48 o                         
   3   8   7         12.49         10.91         0.53 o                         
  -3   9   7         51.96         54.34         2.62 o                         
  -2   9   7          0.71          0.37         0.14 o                         
  -1   9   7        247.40        243.36         7.98 o                         
   0   9   7         21.35         18.85         0.73 o                         
   1   9   7        191.16        192.22         7.31 o                         
   2   9   7          0.24          0.53         0.19 o                         
  -3  10   7         35.13         39.98         2.82 o                         
  -2  10   7        129.12        132.99         6.23 o                         
  -1  10   7         11.87         11.33         0.65 o                         
   0  10   7        273.85        287.48        18.85 o                         
  -3  11   7          6.41          8.80         0.83 o                         
  -3 -10   8         27.45         32.45         2.33 o                         
  -2 -10   8         36.28         34.17         1.73 o                         
  -1 -10   8         39.56         35.50         2.21 o                         
   0 -10   8        210.79        277.49        18.24 o                         
  -4  -9   8         29.01         29.92         2.17 o                         
  -3  -9   8          6.57          5.95         0.48 o                         
  -2  -9   8         46.90         44.04         2.18 o                         
  -1  -9   8         22.08         20.39         0.93 o                         
   0  -9   8        173.70        184.27         6.08 o                         
   1  -9   8         38.93         43.14         1.73 o                         
   2  -9   8         11.21         11.46         0.81 o                         
  -4  -8   8         32.44         29.89         2.13 o                         
  -3  -8   8         38.19         43.30         1.48 o                         
  -2  -8   8         66.86         61.03         2.05 o                         
  -1  -8   8        593.93        662.57        24.95 o                         
   0  -8   8        125.66        114.23         4.37 o                         
   1  -8   8         60.40         62.40         2.11 o                         
   2  -8   8         74.07         72.60         2.44 o                         
   3  -8   8          4.70          3.20         0.44 o                         
  -4  -7   8         29.67         33.20         1.29 o                         
  -3  -7   8          3.15          3.57         0.23 o                         
  -2  -7   8         35.44         35.37         1.42 o                         
  -1  -7   8         24.40         22.53         0.93 o                         
   0  -7   8        586.06        621.79        28.15 o                         
   1  -7   8        255.03        260.06        11.97 o                         
   2  -7   8         20.79         19.88         0.84 o                         
   3  -7   8         30.77         31.18         2.23 o                         
   4  -7   8          3.63          2.66         0.41 o                         
  -5  -6   8         51.37         49.18         2.38 o                         
  -4  -6   8         31.85         25.74         0.92 o                         
  -3  -6   8         35.09         30.10         1.81 o                         
  -2  -6   8        146.41        148.01         5.63 o                         
  -1  -6   8        299.79        290.35        13.43 o                         
   0  -6   8         35.62         32.14         1.18 o                         
   1  -6   8         72.03         65.11         5.03 o                         
   2  -6   8         39.14         43.50         1.57 o                         
   3  -6   8         50.48         50.20         3.51 o                         
   4  -6   8         29.41         26.66         6.56 o                         
  -6  -5   8         63.03         70.15         4.77 o                         
  -5  -5   8          8.11          7.84         0.48 o                         
  -4  -5   8         60.23         51.09         1.74 o                         
  -3  -5   8        134.93        124.58         4.11 o                         
  -2  -5   8         95.55         87.67         4.13 o                         
  -1  -5   8         23.31         23.82         0.84 o                         
   0  -5   8        380.78        409.74        13.35 o                         
   1  -5   8         78.66         72.74         5.07 o                         
   2  -5   8        143.92        136.55         5.09 o                         
   3  -5   8         63.53         66.20         3.13 o                         
   4  -5   8         50.93         61.86         2.43 o                         
  -6  -4   8        108.42        119.27         7.95 o                         
  -5  -4   8         51.80         43.49         1.50 o                         
  -4  -4   8          1.17          1.10         0.12 o                         
  -3  -4   8        101.62         97.74         3.24 o                         
  -2  -4   8         56.69         59.53         2.00 o                         
  -1  -4   8         15.99         20.07         0.72 o                         
   0  -4   8         38.29         33.66         1.26 o                         
   1  -4   8        363.41        366.44        11.95 o                         
   2  -4   8         53.79         52.11         2.42 o                         
   3  -4   8          6.73          6.78         0.46 o                         
   4  -4   8         10.58         10.30         0.50 o                         
  -7  -3   8          3.94          3.46         0.46 o                         
  -6  -3   8          7.06          6.09         0.35 o                         
  -5  -3   8          0.77          0.56         0.15 o                         
  -4  -3   8         42.50         39.79         1.37 o                         
  -3  -3   8        110.40        117.18         3.88 o                         
  -2  -3   8         40.33         39.61         1.35 o                         
  -1  -3   8         93.61         79.82         3.75 o                         
   0  -3   8         88.60         97.24         3.30 o                         
   1  -3   8        136.86        145.65         4.79 o                         
   2  -3   8        396.56        384.55        12.53 o                         
   3  -3   8          8.71          9.10         0.42 o                         
   4  -3   8         62.27         60.77         2.99 o                         
  -7  -2   8         36.17         43.72         3.09 o                         
  -6  -2   8         83.30         71.04         2.77 o                         
  -5  -2   8         98.36        103.48         3.44 o                         
  -4  -2   8        352.17        348.44        11.39 o                         
  -3  -2   8         22.78         19.39         0.70 o                         
  -2  -2   8         14.59         14.97         0.56 o                         
  -1  -2   8          2.02          2.15         0.19 o                         
   0  -2   8        180.74        173.51         5.69 o                         
   1  -2   8         13.18         14.77         0.55 o                         
   2  -2   8         41.16         44.42         1.51 o                         
   3  -2   8        192.58        195.27        12.81 o                         
   4  -2   8        103.60        100.91         3.88 o                         
  -6  -1   8         74.68         71.95         2.80 o                         
  -5  -1   8         73.33         76.26         3.61 o                         
  -4  -1   8        144.86        145.63         6.80 o                         
  -3  -1   8        836.79        890.10        28.98 o                         
  -2  -1   8         43.20         45.49         1.54 o                         
  -1  -1   8         13.14         12.20         0.50 o                         
   0  -1   8        241.50        268.06         8.75 o                         
   1  -1   8          1.05          0.54         0.10 o                         
   2  -1   8         72.58         70.87         2.37 o                         
   3  -1   8         25.87         27.20         1.99 o                         
   4  -1   8         49.20         40.24         1.97 o                         
  -6   0   8         24.31         27.25         0.98 o                         
  -5   0   8        644.35        648.58        21.16 o                         
  -4   0   8        206.79        221.61        10.28 o                         
  -3   0   8         26.84         27.89         0.97 o                         
  -2   0   8        445.09        419.31        13.69 o                         
  -1   0   8       1305.09       1489.33        48.44 o                         
   0   0   8        193.68        224.11         7.33 o                         
   1   0   8         12.60         12.75         0.48 o                         
   2   0   8         10.06         10.35         0.41 o                         
   3   0   8        465.50        484.51        26.58 o                         
   4   0   8         65.01         59.18         2.85 o                         
  -6   1   8         74.65         70.72         2.76 o                         
  -5   1   8         73.38         70.55         2.75 o                         
  -4   1   8        144.86        152.49         7.11 o                         
  -3   1   8        837.00        896.99        29.20 o                         
  -2   1   8         43.14         44.14         1.87 o                         
  -1   1   8         13.16         12.72         0.48 o                         
   0   1   8        241.22        256.16         8.37 o                         
   1   1   8          1.04          0.57         0.10 o                         
   2   1   8         72.46         70.33         2.35 o                         
   3   1   8         25.70         24.45         1.83 o                         
   4   1   8         49.16         41.00         4.97 o                         
  -6   2   8         83.36         68.54         3.30 o                         
  -5   2   8         98.10        103.16         3.43 o                         
  -4   2   8        351.85        346.90        11.34 o                         
  -3   2   8         22.76         19.54         0.82 o                         
  -2   2   8         14.59         14.74         0.55 o                         
  -1   2   8          2.01          2.28         0.17 o                         
   0   2   8        180.93        168.29         5.52 o                         
   1   2   8         13.18         14.94         0.55 o                         
   2   2   8         41.29         45.22         1.54 o                         
   3   2   8        193.00        197.57         8.55 o                         
   4   2   8        103.52        101.24         4.25 o                         
  -6   3   8          7.01          5.88         0.34 o                         
  -5   3   8          0.77          0.55         0.15 o                         
  -4   3   8         42.49         39.82         1.37 o                         
  -3   3   8        110.24        111.96         3.71 o                         
  -2   3   8         40.41         40.50         1.38 o                         
  -1   3   8         93.44         78.03         2.59 o                         
   0   3   8         88.75         99.81         3.30 o                         
   1   3   8        136.51        142.91         4.81 o                         
   2   3   8        396.12        386.24        12.60 o                         
   3   3   8          8.69          9.57         0.63 o                         
   4   3   8         62.17         55.30         2.17 o                         
  -6   4   8        108.41        141.42         9.46 o                         
  -5   4   8         51.89         45.48         1.57 o                         
  -4   4   8          1.16          1.38         0.15 o                         
  -3   4   8        101.57        102.19         3.38 o                         
  -2   4   8         56.94         60.12         2.02 o                         
  -1   4   8         15.95         19.01         0.76 o                         
   0   4   8         38.50         34.79         1.19 o                         
   1   4   8        363.61        368.84        13.23 o                         
   2   4   8         53.68         52.04         1.76 o                         
   3   4   8          6.67          6.63         0.43 o                         
   4   4   8         10.53         10.31         0.65 o                         
  -5   5   8          8.14          9.05         0.76 o                         
  -4   5   8         59.96         51.94         1.76 o                         
  -3   5   8        135.24        126.21         4.17 o                         
  -2   5   8         95.40         90.10         3.46 o                         
  -1   5   8         23.34         22.86         0.81 o                         
   0   5   8        381.32        409.00        13.33 o                         
   1   5   8         78.75         73.13         5.38 o                         
   2   5   8        143.92        137.33         4.52 o                         
   3   5   8         63.58         66.26         3.06 o                         
   4   5   8         50.82         60.26         2.89 o                         
  -5   6   8         51.16         49.53         2.42 o                         
  -4   6   8         31.91         26.61         0.95 o                         
  -3   6   8         35.19         32.95         4.23 o                         
  -2   6   8        146.36        135.97         5.18 o                         
  -1   6   8        299.97        297.29        13.74 o                         
   0   6   8         35.64         33.78         1.16 o                         
   1   6   8         72.26         69.33         7.41 o                         
   2   6   8         39.04         42.59         1.48 o                         
   3   6   8         50.43         48.38         5.89 o                         
  -4   7   8         29.58         32.57         1.82 o                         
  -3   7   8          3.16          3.79         0.27 o                         
  -2   7   8         35.53         36.01         1.24 o                         
  -1   7   8         24.36         23.88         0.85 o                         
   0   7   8        586.05        613.86        19.99 o                         
   1   7   8        255.03        273.08        14.87 o                         
   2   7   8         20.83         19.91         0.84 o                         
  -4   8   8         32.32         30.07         2.12 o                         
  -3   8   8         38.13         42.60         2.14 o                         
  -2   8   8         66.90         64.03         2.15 o                         
  -1   8   8        593.80        641.32        24.13 o                         
   0   8   8        125.37        112.78         4.12 o                         
   1   8   8         60.43         63.14         2.13 o                         
   2   8   8         74.06         73.04         2.59 o                         
  -3   9   8          6.55          5.98         0.42 o                         
  -2   9   8         46.80         45.45         2.20 o                         
  -1   9   8         22.06         19.74         0.85 o                         
   0   9   8        173.75        181.29         5.97 o                         
   1   9   8         38.82         43.76         2.51 o                         
  -2 -10   9          5.56          5.47         0.68 o                         
  -1 -10   9         11.32         12.18         0.94 o                         
   0 -10   9         42.64         45.01         3.17 o                         
  -3  -9   9         33.34         37.66         2.66 o                         
  -2  -9   9         29.84         28.18         2.03 o                         
  -1  -9   9        111.87        109.96         3.66 o                         
   0  -9   9         92.43         89.88         4.28 o                         
   1  -9   9          7.05          6.40         0.39 o                         
   2  -9   9          5.26          4.87         0.52 o                         
  -4  -8   9         71.24         68.16         4.67 o                         
  -3  -8   9          1.61          1.48         0.27 o                         
  -2  -8   9         52.73         46.43         1.59 o                         
  -1  -8   9         52.14         50.92         2.45 o                         
   0  -8   9         72.32         67.06         2.26 o                         
   1  -8   9         20.55         23.17         1.29 o                         
   2  -8   9          9.82         14.72         3.45 o                         
  -4  -7   9         37.54         38.97         1.58 o                         
  -3  -7   9          7.62          7.75         0.35 o                         
  -2  -7   9          5.61          4.80         0.28 o                         
  -1  -7   9        151.86        166.87        12.18 o                         
   0  -7   9        376.37        385.80        24.74 o                         
   1  -7   9        168.99        171.81         6.52 o                         
   2  -7   9         23.67         23.40         0.85 o                         
   3  -7   9          0.89          0.82         0.22 o                         
  -5  -6   9         15.48         19.08         1.41 o                         
  -4  -6   9          1.55          1.93         0.28 o                         
  -3  -6   9         39.50         40.04         1.62 o                         
  -2  -6   9        152.89        150.77         5.75 o                         
  -1  -6   9         57.85         50.06         1.70 o                         
   0  -6   9        157.94        154.48         5.89 o                         
   1  -6   9         56.89         56.28         1.90 o                         
   2  -6   9         23.26         20.24         0.85 o                         
   3  -6   9         15.28         15.40         1.58 o                         
   4  -6   9          4.63          2.86         0.40 o                         
  -5  -5   9        102.59        105.23         4.05 o                         
  -4  -5   9         53.56         54.60         1.86 o                         
  -3  -5   9         15.48         18.73         1.01 o                         
  -2  -5   9         39.22         39.13         2.55 o                         
  -1  -5   9         15.27         17.03         0.63 o                         
   0  -5   9        263.89        271.43        23.73 o                         
   1  -5   9        238.06        221.95         7.27 o                         
   2  -5   9         45.13         43.45         2.09 o                         
   3  -5   9         54.68         53.40         2.10 o                         
   4  -5   9         22.72         24.20         1.78 o                         
  -6  -4   9         41.27         41.57         2.25 o                         
  -5  -4   9          9.33          9.10         0.46 o                         
  -4  -4   9         42.84         35.15         1.73 o                         
  -3  -4   9          8.18          8.83         0.38 o                         
  -2  -4   9        168.54        190.46         6.26 o                         
  -1  -4   9         77.31         83.42         2.78 o                         
   0  -4   9        123.84        142.32         5.41 o                         
   1  -4   9         20.48         20.22         0.73 o                         
   2  -4   9         48.13         48.27         3.05 o                         
   3  -4   9         95.73         84.94         3.27 o                         
   4  -4   9         10.20          9.48         0.84 o                         
  -6  -3   9         17.83         17.74         0.96 o                         
  -5  -3   9         19.27         19.62         1.02 o                         
  -4  -3   9        125.06        117.87         3.91 o                         
  -3  -3   9        123.07        127.25         4.21 o                         
  -2  -3   9          6.00          5.97         0.27 o                         
  -1  -3   9         80.66         76.68         3.30 o                         
   0  -3   9         56.97         66.84         2.24 o                         
   1  -3   9        432.48        427.30        13.94 o                         
   2  -3   9        177.40        189.35         8.80 o                         
   3  -3   9         86.57         85.67         3.49 o                         
   4  -3   9         44.07         42.26         2.94 o                         
  -6  -2   9        109.28        112.37         5.29 o                         
  -5  -2   9         52.85         51.35         1.76 o                         
  -4  -2   9         46.81         40.08         1.38 o                         
  -3  -2   9        157.43        151.29         4.99 o                         
  -2  -2   9          4.17          4.10         0.25 o                         
  -1  -2   9         36.36         38.85         3.13 o                         
   0  -2   9         38.13         35.25         2.21 o                         
   1  -2   9        112.13        104.76         3.47 o                         
   2  -2   9        171.97        158.13         6.01 o                         
   3  -2   9         47.91         48.56         1.66 o                         
   4  -2   9         34.63         30.41         2.17 o                         
  -6  -1   9          9.57          9.22         0.55 o                         
  -5  -1   9         16.30         18.74         0.70 o                         
  -4  -1   9        533.23        558.03        18.19 o                         
  -3  -1   9        317.61        299.58        15.72 o                         
  -2  -1   9          9.96         11.93         0.47 o                         
  -1  -1   9         25.57         29.88         1.30 o                         
   0  -1   9        218.84        245.05         9.26 o                         
   1  -1   9         67.02         68.40         2.29 o                         
   2  -1   9          4.99          5.39         0.26 o                         
   3  -1   9        158.36        143.38         7.37 o                         
   4  -1   9         21.80         18.87         1.01 o                         
  -6   0   9          1.95          0.92         0.35 o                         
  -5   0   9        334.61        314.82        10.31 o                         
  -4   0   9        195.30        181.44         5.97 o                         
  -3   0   9        446.83        416.28        13.59 o                         
  -2   0   9         11.05         10.50         0.42 o                         
  -1   0   9         66.45         86.24         2.86 o                         
   0   0   9         52.43         44.47         1.91 o                         
   1   0   9          0.32          0.37         0.10 o                         
   2   0   9         32.38         26.64         0.94 o                         
   3   0   9          0.46          1.08         0.13 o                         
   4   0   9         18.16         17.68         0.95 o                         
  -6   1   9          9.62          9.67         0.57 o                         
  -5   1   9         16.31         18.58         0.69 o                         
  -4   1   9        533.00        571.77        18.62 o                         
  -3   1   9        317.22        313.69        14.51 o                         
  -2   1   9          9.90         11.06         0.50 o                         
  -1   1   9         25.50         28.75         1.00 o                         
   0   1   9        218.62        249.56         9.44 o                         
   1   1   9         66.85         70.63         2.69 o                         
   2   1   9          5.08          5.99         0.28 o                         
   3   1   9        158.37        142.66         6.89 o                         
   4   1   9         21.80         18.84         1.00 o                         
  -6   2   9        109.18        109.71         4.36 o                         
  -5   2   9         52.74         51.23         1.75 o                         
  -4   2   9         46.68         40.62         1.40 o                         
  -3   2   9        157.62        157.58         5.96 o                         
  -2   2   9          4.12          3.84         0.25 o                         
  -1   2   9         36.40         44.63         1.90 o                         
   0   2   9         38.23         33.13         1.62 o                         
   1   2   9        112.55        104.18         3.89 o                         
   2   2   9        171.90        157.43         5.48 o                         
   3   2   9         47.78         48.16         1.64 o                         
   4   2   9         34.70         33.41         2.33 o                         
  -6   3   9         17.76         17.58         1.42 o                         
  -5   3   9         19.32         19.00         1.01 o                         
  -4   3   9        125.07        120.67         4.00 o                         
  -3   3   9        122.94        123.74         4.09 o                         
  -2   3   9          5.98          5.90         0.36 o                         
  -1   3   9         80.83         80.12         4.43 o                         
   0   3   9         56.86         67.57         2.26 o                         
   1   3   9        432.67        456.25        14.87 o                         
   2   3   9        177.64        187.60         8.72 o                         
   3   3   9         86.54         84.95         2.83 o                         
   4   3   9         44.16         45.57         3.12 o                         
  -5   4   9          9.39          8.85         0.45 o                         
  -4   4   9         42.70         38.21         1.88 o                         
  -3   4   9          8.24         10.58         0.94 o                         
  -2   4   9        168.63        184.93         6.08 o                         
  -1   4   9         77.40         86.31         2.87 o                         
   0   4   9        124.08        138.77         5.28 o                         
   1   4   9         20.48         21.61         0.81 o                         
   2   4   9         48.24         46.91         1.84 o                         
   3   4   9         95.53         77.36         4.04 o                         
  -5   5   9        102.44        106.85         4.12 o                         
  -4   5   9         53.49         53.79         1.83 o                         
  -3   5   9         15.34         17.95         1.71 o                         
  -2   5   9         39.24         39.33         1.35 o                         
  -1   5   9         15.26         16.21         0.60 o                         
   0   5   9        263.90        267.55        13.48 o                         
   1   5   9        238.27        226.19         7.41 o                         
   2   5   9         45.18         43.71         1.50 o                         
   3   5   9         54.66         49.90         4.36 o                         
  -4   6   9          1.52          1.94         0.37 o                         
  -3   6   9         39.50         38.65         1.34 o                         
  -2   6   9        153.09        159.85         5.86 o                         
  -1   6   9         58.05         50.05         1.70 o                         
   0   6   9        157.98        145.82         7.16 o                         
   1   6   9         56.95         60.91         2.06 o                         
   2   6   9         23.37         23.94         6.20 o                         
   3   6   9         15.18         15.73         0.88 o                         
  -4   7   9         37.44         30.90         2.85 o                         
  -3   7   9          7.61          6.86         0.32 o                         
  -2   7   9          5.58          4.59         0.27 o                         
  -1   7   9        151.90        158.63         5.23 o                         
   0   7   9        376.26        374.70        12.23 o                         
   1   7   9        168.97        166.65         8.61 o                         
   2   7   9         23.65         23.46         0.85 o                         
  -2   8   9         52.61         48.52         1.67 o                         
  -1   8   9         52.18         49.22         4.49 o                         
   0   8   9         72.18         66.33         2.24 o                         
  -2   9   9         29.84         29.49         1.49 o                         
  -1   9   9        111.87        111.44         6.68 o                         
   0   9   9         92.44         96.56         7.31 o                         
   2   9   9          5.24          3.91         0.48 o                         
  -2  -9  10         16.56         15.04         1.21 o                         
  -1  -9  10         17.05         18.38         1.43 o                         
   0  -9  10         16.18         12.64         1.09 o                         
   1  -9  10         20.70         17.56         1.39 o                         
  -3  -8  10          0.38          0.04         0.23 o                         
  -2  -8  10         98.33         87.84         4.15 o                         
  -1  -8  10          4.81          3.23         0.42 o                         
   0  -8  10         27.37         29.77         1.59 o                         
   1  -8  10         10.70          9.82         0.45 o                         
   2  -8  10          7.50          7.55         0.51 o                         
  -3  -7  10         56.15         55.97         6.33 o                         
  -2  -7  10         79.27         79.05         3.77 o                         
  -1  -7  10        176.41        183.79         6.06 o                         
   0  -7  10         38.92         41.57         1.76 o                         
   1  -7  10         62.36         64.24         2.18 o                         
   2  -7  10          2.62          3.03         0.41 o                         
  -4  -6  10         11.74         14.03         1.13 o                         
  -3  -6  10         16.84         18.83         0.84 o                         
  -2  -6  10         53.19         49.13         1.95 o                         
  -1  -6  10          6.66          6.90         0.40 o                         
   0  -6  10          4.52          5.03         0.27 o                         
   1  -6  10         59.99         52.75         1.83 o                         
   2  -6  10         91.74         85.77         4.06 o                         
   3  -6  10          3.66          3.89         0.47 o                         
  -4  -5  10         18.85         19.42         0.92 o                         
  -3  -5  10          8.60          7.79         0.37 o                         
  -2  -5  10        123.55        124.33         4.12 o                         
  -1  -5  10        107.57        103.74         3.98 o                         
   0  -5  10        155.72        156.90         5.97 o                         
   1  -5  10         85.26         82.48         2.75 o                         
   2  -5  10         83.01         76.53         3.63 o                         
   3  -5  10         78.60         66.62         4.51 o                         
  -6  -4  10          8.88          9.61         0.87 o                         
  -5  -4  10         12.26         11.90         0.57 o                         
  -4  -4  10         39.87         34.88         1.42 o                         
  -3  -4  10          7.43          6.93         0.32 o                         
  -2  -4  10         59.78         61.63         2.64 o                         
  -1  -4  10         63.36         63.07         2.64 o                         
   0  -4  10          0.99          0.97         0.12 o                         
   1  -4  10        330.32        327.56        12.37 o                         
   2  -4  10        187.24        180.58         5.94 o                         
   3  -4  10         17.61         14.40         1.15 o                         
  -6  -3  10         25.08         34.16         2.46 o                         
  -5  -3  10         36.16         36.52         1.80 o                         
  -4  -3  10        144.86        134.05         4.44 o                         
  -3  -3  10        127.40        123.70         4.10 o                         
  -2  -3  10         81.29         81.70         3.47 o                         
  -1  -3  10         60.66         57.93         2.30 o                         
   0  -3  10         22.23         22.77         0.82 o                         
   1  -3  10        177.85        179.80         9.23 o                         
   2  -3  10        104.49        105.20         5.92 o                         
   3  -3  10         78.47         71.40         8.15 o                         
  -6  -2  10          1.37          1.65         0.33 o                         
  -5  -2  10         30.50         24.92         1.27 o                         
  -4  -2  10         22.69         21.63         0.79 o                         
  -3  -2  10         95.08         92.42         3.08 o                         
  -2  -2  10         55.38         60.00         2.03 o                         
  -1  -2  10         34.93         39.63         1.57 o                         
   0  -2  10        103.44         97.88         3.25 o                         
   1  -2  10         55.55         50.36         1.72 o                         
   2  -2  10          3.73          3.87         0.22 o                         
   3  -2  10         81.08         72.88         3.46 o                         
  -6  -1  10          8.82         10.32         0.87 o                         
  -5  -1  10        205.61        205.89         9.58 o                         
  -4  -1  10        436.01        431.04        14.07 o                         
  -3  -1  10        217.51        212.16         6.97 o                         
  -2  -1  10         42.58         41.59         1.43 o                         
  -1  -1  10        130.75        135.58         4.51 o                         
   0  -1  10        146.16        161.72         5.32 o                         
   1  -1  10          0.72          1.83         0.23 o                         
   2  -1  10         30.89         28.53         1.00 o                         
   3  -1  10         97.31         84.15         3.98 o                         
  -5   0  10        262.89        260.22         8.55 o                         
  -4   0  10        308.27        270.14         8.86 o                         
  -3   0  10        253.12        254.42         8.34 o                         
  -2   0  10          8.83          8.48         0.47 o                         
  -1   0  10        109.50        126.47         4.21 o                         
   0   0  10         11.02         14.44         0.59 o                         
   1   0  10         88.56         89.50         2.98 o                         
   2   0  10          6.95          7.29         0.32 o                         
   3   0  10          0.72          1.01         0.19 o                         
  -6   1  10          8.80         10.53         0.90 o                         
  -5   1  10        205.66        187.90        17.59 o                         
  -4   1  10        435.69        444.37        14.52 o                         
  -3   1  10        217.43        207.52         7.87 o                         
  -2   1  10         42.55         40.24         1.39 o                         
  -1   1  10        130.56        125.43         6.73 o                         
   0   1  10        146.21        164.06         5.39 o                         
   1   1  10          0.72          1.69         0.15 o                         
   2   1  10         30.81         30.17         1.06 o                         
   3   1  10         97.61         81.90         3.88 o                         
  -5   2  10         30.55         25.91         1.08 o                         
  -4   2  10         22.83         22.40         0.81 o                         
  -3   2  10         95.23         96.00         3.35 o                         
  -2   2  10         55.42         58.27         1.97 o                         
  -1   2  10         35.05         39.50         1.36 o                         
   0   2  10        103.41         99.93         4.83 o                         
   1   2  10         55.26         48.04         1.64 o                         
   2   2  10          3.71          4.15         0.22 o                         
   3   2  10         80.91         72.21         3.44 o                         
  -5   3  10         36.19         36.57         1.48 o                         
  -4   3  10        144.59        133.49         4.42 o                         
  -3   3  10        127.54        120.14         3.98 o                         
  -2   3  10         81.12         85.73         2.86 o                         
  -1   3  10         60.70         58.41         1.97 o                         
   0   3  10         22.32         24.18         1.01 o                         
   1   3  10        178.22        173.43        11.42 o                         
   2   3  10        104.57        101.30         3.37 o                         
   3   3  10         78.37         68.11         3.25 o                         
  -6   4  10          8.84          9.73         0.97 o                         
  -5   4  10         12.25         11.03         0.54 o                         
  -4   4  10         39.87         35.38         1.24 o                         
  -3   4  10          7.45          7.25         0.33 o                         
  -2   4  10         59.71         60.94         2.06 o                         
  -1   4  10         63.40         63.82         2.15 o                         
   0   4  10          1.00          1.11         0.15 o                         
   1   4  10        330.67        322.23        12.17 o                         
   2   4  10        187.18        186.65         6.14 o                         
   3   4  10         17.62         13.74         1.07 o                         
  -4   5  10         18.82         19.16         0.83 o                         
  -3   5  10          8.64          7.80         0.35 o                         
  -2   5  10        123.63        126.69         4.20 o                         
  -1   5  10        107.47        101.37         3.89 o                         
   0   5  10        155.91        153.73         7.16 o                         
   1   5  10         85.22         83.94         2.80 o                         
   2   5  10         82.95         87.31        10.93 o                         
  -4   6  10         11.74         12.52         0.59 o                         
  -3   6  10         16.78         18.93         0.77 o                         
  -2   6  10         53.22         52.81         1.81 o                         
  -1   6  10          6.62          6.47         0.39 o                         
   0   6  10          4.52          5.30         0.27 o                         
   1   6  10         59.87         54.83         1.86 o                         
   2   6  10         91.73         89.51         3.46 o                         
  -3   7  10         56.12         53.49         2.16 o                         
  -2   7  10         79.30         76.35         5.33 o                         
  -1   7  10        176.42        179.19         5.90 o                         
   0   7  10         38.74         42.33         2.06 o                         
   1   7  10         62.34         62.59         2.73 o                         
  -3   8  10          0.40          0.52         0.21 o                         
  -1   8  10          4.82          3.83         0.31 o                         
   0   8  10         27.41         29.74         1.51 o                         
   2   8  10          7.49          8.16         0.72 o                         
  -1  -8  11         11.62         13.37         1.43 o                         
   0  -8  11          3.87          3.98         0.32 o                         
   1  -8  11         11.10          9.83         1.25 o                         
  -3  -7  11         38.87         35.55         2.51 o                         
  -2  -7  11         23.99         20.79         0.91 o                         
  -1  -7  11         40.77         41.15         3.04 o                         
   0  -7  11         11.56         11.77         0.56 o                         
   1  -7  11         14.68         16.16         0.89 o                         
  -4  -6  11          6.45          9.18         0.84 o                         
  -3  -6  11         82.77         83.54         3.72 o                         
  -2  -6  11         17.22         17.09         0.76 o                         
  -1  -6  11        189.96        208.92         9.74 o                         
   0  -6  11         94.80         98.24         4.64 o                         
   1  -6  11         26.29         23.58         1.22 o                         
   2  -6  11         17.83         14.22         1.15 o                         
  -4  -5  11         91.97         86.49         4.50 o                         
  -3  -5  11         59.47         61.84         2.43 o                         
  -2  -5  11          2.75          2.60         0.23 o                         
  -1  -5  11          1.67          2.07         0.18 o                         
   0  -5  11         83.97         90.18         7.27 o                         
   2  -5  11        152.02        137.23         9.10 o                         
  -5  -4  11          0.99          0.54         0.24 o                         
  -4  -4  11         19.89         16.48         0.73 o                         
  -3  -4  11        320.59        329.64        15.26 o                         
  -2  -4  11        102.68         93.02         3.11 o                         
  -1  -4  11        326.19        328.75        10.76 o                         
   0  -4  11        180.23        183.02         9.17 o                         
   1  -4  11        166.42        162.12         5.34 o                         
   2  -4  11         21.69         19.09         1.01 o                         
  -4  -3  11         52.89         46.93         1.86 o                         
  -3  -3  11         72.85         66.24         2.24 o                         
  -2  -3  11         97.11        101.34         3.38 o                         
  -1  -3  11         49.49         49.34         1.69 o                         
   0  -3  11         10.58         11.97         0.48 o                         
   1  -3  11        100.20        101.03         3.36 o                         
   2  -3  11         56.17         46.99         2.27 o                         
  -5  -2  11         51.38         47.15         3.22 o                         
  -4  -2  11          3.98          4.07         0.32 o                         
  -3  -2  11         43.62         41.06         2.02 o                         
  -2  -2  11         53.00         59.17         2.01 o                         
  -1  -2  11         24.67         26.58         1.24 o                         
   0  -2  11         31.06         26.68         1.10 o                         
   1  -2  11          1.73          1.99         0.18 o                         
   2  -2  11         64.02         52.24         3.03 o                         
  -5  -1  11         51.16         42.25         2.07 o                         
  -4  -1  11        305.19        306.59        11.59 o                         
  -3  -1  11         85.01         87.20         2.92 o                         
  -2  -1  11         27.96         29.81         1.06 o                         
  -1  -1  11         62.93         78.92         5.35 o                         
   0  -1  11         16.21         17.71         0.66 o                         
   1  -1  11          9.06          8.85         0.38 o                         
   2  -1  11         81.59         77.22         3.67 o                         
  -5   0  11         38.30         37.16         1.83 o                         
  -4   0  11         65.37         63.52         2.15 o                         
  -3   0  11         23.17         19.60         0.91 o                         
  -2   0  11          8.02          8.22         0.52 o                         
  -1   0  11        175.88        178.63         8.33 o                         
   0   0  11        263.95        274.83         9.00 o                         
   1   0  11          1.24          1.27         0.14 o                         
   2   0  11        161.88        155.49         7.28 o                         
  -5   1  11         51.17         44.71         2.18 o                         
  -4   1  11        305.44        290.89         9.54 o                         
  -3   1  11         85.00         87.96         2.94 o                         
  -2   1  11         28.10         30.88         1.27 o                         
  -1   1  11         62.98         71.49         3.40 o                         
   0   1  11         16.26         18.19         0.96 o                         
   1   1  11          9.09          8.91         0.38 o                         
   2   1  11         81.57         79.08         3.75 o                         
  -4   2  11          4.01          4.10         0.27 o                         
  -3   2  11         43.54         41.30         2.01 o                         
  -2   2  11         53.05         60.19         2.05 o                         
  -1   2  11         24.65         26.70         1.37 o                         
   0   2  11         31.14         27.77         1.00 o                         
   1   2  11          1.78          1.91         0.43 o                         
   2   2  11         63.98         59.82         3.15 o                         
  -4   3  11         52.93         45.76         1.83 o                         
  -3   3  11         72.72         67.17         2.27 o                         
  -2   3  11         97.23        102.24         3.41 o                         
  -1   3  11         49.47         49.93         1.70 o                         
   0   3  11         10.59         11.17         0.55 o                         
   1   3  11        100.30        101.79         3.38 o                         
   2   3  11         56.12         48.24         2.33 o                         
  -4   4  11         19.89         16.61         0.74 o                         
  -2   4  11        102.61         97.59         5.70 o                         
  -1   4  11        326.09        322.79        10.56 o                         
   0   4  11        180.16        182.57         6.00 o                         
   1   4  11        166.40        165.19         5.44 o                         
   2   4  11         21.65         20.00         1.04 o                         
  -4   5  11         91.89         89.34         8.34 o                         
  -3   5  11         59.44         60.54         2.39 o                         
  -2   5  11          2.71          2.66         0.20 o                         
  -1   5  11          1.68          1.90         0.16 o                         
   0   5  11         83.99         83.59         3.23 o                         
   1   5  11         40.29         31.25         2.22 o                         
   2   5  11        151.90        136.74         9.05 o                         
  -3   6  11         82.61         81.73         3.19 o                         
  -2   6  11         17.27         17.91         0.79 o                         
  -1   6  11        190.18        207.36         9.65 o                         
   0   6  11         94.63         91.45         7.66 o                         
   1   6  11         26.25         23.52         1.21 o                         
  -2   7  11         24.04         21.79         1.59 o                         
  -1   7  11         40.58         42.42         2.07 o                         
   0   7  11         11.50         14.01         0.96 o                         
  -2  -7  12          7.07          6.55         0.67 o                         
  -1  -7  12         25.42         21.18         1.57 o                         
   0  -7  12          3.05          3.59         0.43 o                         
  -3  -6  12         27.32         30.91         1.61 o                         
  -2  -6  12        145.62        157.55         7.37 o                         
  -1  -6  12         11.79         11.43         0.71 o                         
   0  -6  12          1.54          1.29         0.33 o                         
  -4  -5  12          0.73          1.08         0.30 o                         
  -3  -5  12          8.66          8.68         0.56 o                         
  -2  -5  12          0.24          0.14         0.15 o                         
  -1  -5  12         72.52         74.00         3.30 o                         
   0  -5  12          1.70          1.41         0.29 o                         
  -5  -4  12          4.31          6.04         0.66 o                         
  -3  -4  12         64.27         59.79         3.10 o                         
  -2  -4  12        271.17        282.58        10.69 o                         
  -1  -4  12         76.35         75.61         3.60 o                         
   0  -4  12          3.88          3.22         0.43 o                         
   1  -4  12         10.27          9.85         0.59 o                         
  -5  -3  12         21.36         24.27         1.82 o                         
  -4  -3  12         79.94         70.09         4.74 o                         
  -3  -3  12         10.35         11.28         0.54 o                         
  -2  -3  12          6.78          7.11         0.39 o                         
  -1  -3  12         29.23         25.90         1.09 o                         
   0  -3  12          2.75          2.70         0.43 o                         
   1  -3  12         38.55         33.27         1.96 o                         
  -4  -2  12         61.03         61.94         2.98 o                         
  -3  -2  12         70.59         67.71         2.64 o                         
  -2  -2  12        129.81        121.27         5.65 o                         
  -1  -2  12         45.78         48.77         1.94 o                         
   0  -2  12         17.52         18.96         0.83 o                         
   1  -2  12         69.80         67.47         5.93 o                         
  -4  -1  12          3.80          4.27         0.49 o                         
  -3  -1  12         17.22         14.83         0.72 o                         
  -2  -1  12         30.22         32.40         1.15 o                         
  -1  -1  12         26.06         27.90         1.29 o                         
   0  -1  12         39.51         41.14         2.02 o                         
   1  -1  12         14.84         15.01         1.21 o                         
  -4   0  12         17.78         20.78         1.23 o                         
  -3   0  12         75.32         66.98         4.84 o                         
  -2   0  12          4.08          5.59         0.76 o                         
  -1   0  12          2.86          2.46         0.20 o                         
   0   0  12          8.46          7.31         0.49 o                         
   1   0  12          4.11          2.80         0.51 o                         
  -4   1  12          3.79          3.76         0.33 o                         
  -3   1  12         17.17         15.58         0.97 o                         
  -2   1  12         30.24         31.00         1.11 o                         
  -1   1  12         26.14         29.10         1.04 o                         
   0   1  12         39.57         40.73         3.60 o                         
   1   1  12         14.90         14.80         0.82 o                         
  -4   2  12         61.20         59.40         3.79 o                         
  -3   2  12         70.47         64.61         2.54 o                         
  -2   2  12        129.69        128.65         6.05 o                         
  -1   2  12         45.87         48.85         2.09 o                         
   0   2  12         17.49         21.03         1.62 o                         
   1   2  12         69.80         65.73         4.37 o                         
  -5   3  12         21.30         22.48         1.76 o                         
  -4   3  12         79.93         77.97         5.26 o                         
  -3   3  12         10.30         10.74         0.53 o                         
  -2   3  12          6.74          6.43         1.04 o                         
  -1   3  12         29.30         25.81         1.26 o                         
   0   3  12          2.77          2.46         0.38 o                         
   1   3  12         38.63         34.11         2.11 o                         
  -5   4  12          4.29          5.20         0.70 o                         
  -3   4  12         64.36         62.59         2.47 o                         
  -2   4  12        271.53        288.49        10.94 o                         
  -1   4  12         76.31         76.24         3.24 o                         
   0   4  12          3.89          3.03         0.35 o                         
   1   4  12         10.25         10.86         0.64 o                         
  -3   5  12          8.62         10.06         0.98 o                         
  -2   5  12          0.25          0.29         0.16 o                         
  -1   5  12         72.57         75.05         2.92 o                         
   0   5  12          1.71          2.14         0.26 o                         
  -1   6  12         11.78         12.00         1.01 o                         
   0   7  12          3.03          2.89         0.41 o                         
  -2  -6  13         15.75         15.36         1.19 o                         
  -1  -6  13          3.86          2.72         0.41 o                         
  -3  -5  13         37.30         41.58         2.91 o                         
  -2  -5  13         30.33         28.47         2.08 o                         
  -1  -5  13          8.31          9.60         0.85 o                         
  -3  -4  13         79.83        106.73         7.17 o                         
  -2  -4  13         13.47         14.92         1.18 o                         
  -1  -4  13         14.38         13.77         1.10 o                         
  -3  -3  13         20.57         24.88         1.82 o                         
  -2  -3  13         35.05         34.67         2.45 o                         
  -1  -3  13         13.94         14.81         1.19 o                         
  -3  -2  13        114.97        115.80         7.70 o                         
  -2  -2  13          9.59         10.02         0.83 o                         
  -1  -2  13         18.78         19.72         1.06 o                         
  -3  -1  13         88.70         93.11         6.23 o                         
  -2  -1  13          8.87          8.24         0.54 o                         
  -1  -1  13         13.75         15.28         0.87 o                         
   0  -1  13          6.28          4.64         0.52 o                         
  -3   0  13          8.84          9.54         1.06 o                         
  -2   0  13         39.64         48.37         2.36 o                         
  -1   0  13         49.74         58.61         3.71 o                         
   0   0  13          1.72          1.29         0.39 o                         
  -3   1  13         88.64         95.42         6.40 o                         
  -2   1  13          8.80          9.12         0.57 o                         
  -1   1  13         13.73         15.37         0.87 o                         
   0   1  13          6.28          3.47         0.51 o                         
  -3   2  13        115.19        116.46         7.78 o                         
  -2   2  13          9.60          9.91         0.61 o                         
  -1   2  13         18.74         20.16         1.29 o                         
  -3   3  13         20.58         24.43         1.83 o                         
  -2   3  13         35.15         31.68         2.28 o                         
  -1   3  13         13.96         15.17         1.21 o                         
  -1   4  13         14.45         12.75         1.06 o                         
  -3   5  13         37.20         40.78         2.91 o                         
  -2   6  13         15.71         15.92         1.32 o                         
                                                                                
