# Supplementary material for: Crystal structure of diaphorin methanol monosolvate isolated from Diaphorina citri Kuwayama, the insect vector of citrus greening disease
Source: Acta Crystallogr E Crystallogr Commun. 2018 Mar 2;74(Pt 4):445–9. doi: 10.1107/S2056989018002992 (PMC5946964; doi:10.1107/S2056989018002992)
Supplement: Supplementary file 3 [file e-74-00445-Isup3.cml]

<?xml version="1.0" encoding="UTF-8"?>
<cml convention="cmlDict:cmllite" xmlns="http://www.xml-cml.org/schema" xmlns:cmlDict="http://www.xml-cml.org/dictionary/cml/" xmlns:nameDict="http://www.xml-cml.org/dictionary/cml/name/">
  <molecule id="m1">
    <name dictRef="nameDict:unknown">(S)-N-((S)-{(2S,4R,6R)-6-[(S)-2,3-Dihydroxypropyl]-4-hydroxy-5,5-dimethyltetrahydro-2H-pyran-2-yl}(hydroxy)methyl)-2-hydroxy-2-[(2R,5R,6R)-2-methoxy-5,6-dimethyl-4-methylenetetrahydro-2H-pyran-2-yl]acetamide methanol </name>
    <atomArray>
      <atom id="a1" elementType="O">
        <label value="O" dictRef="cmlDict:locant"/>
      </atom>
      <atom id="a38" elementType="H"/>
      <atom id="a2" elementType="C">
        <label value="1" dictRef="cmlDict:locant"/>
      </atom>
      <atom id="a3" elementType="C">
        <atomParity atomRefs4="a1 a41 a2 a4">1</atomParity>
        <label value="2" dictRef="cmlDict:locant"/>
      </atom>
      <atom id="a4" elementType="C">
        <label value="3" dictRef="cmlDict:locant"/>
      </atom>
      <atom id="a39" elementType="H"/>
      <atom id="a40" elementType="H"/>
      <atom id="a41" elementType="H"/>
      <atom id="a42" elementType="H"/>
      <atom id="a43" elementType="H"/>
      <atom id="a5" elementType="O">
        <label value="O" dictRef="cmlDict:locant"/>
      </atom>
      <atom id="a44" elementType="H"/>
      <atom id="a6" elementType="C">
        <label value="1" dictRef="cmlDict:locant"/>
        <label value="C" dictRef="cmlDict:locant"/>
      </atom>
      <atom id="a45" elementType="H"/>
      <atom id="a46" elementType="H"/>
      <atom id="a47" elementType="H"/>
      <atom id="a7" elementType="O" hydrogenCount="0">
        <label value="1" dictRef="cmlDict:locant"/>
        <label value="O" dictRef="cmlDict:locant"/>
      </atom>
      <atom id="a8" elementType="C">
        <atomParity atomRefs4="a7 a48 a9 a14">1</atomParity>
        <label value="2" dictRef="cmlDict:locant"/>
      </atom>
      <atom id="a9" elementType="C">
        <label value="3" dictRef="cmlDict:locant"/>
      </atom>
      <atom id="a10" elementType="C">
        <atomParity atomRefs4="a5 a51 a9 a11">-1</atomParity>
        <label value="4" dictRef="cmlDict:locant"/>
      </atom>
      <atom id="a11" elementType="C" hydrogenCount="0">
        <label value="5" dictRef="cmlDict:locant"/>
      </atom>
      <atom id="a12" elementType="C">
        <atomParity atomRefs4="a7 a52 a2 a11">-1</atomParity>
        <label value="6" dictRef="cmlDict:locant"/>
      </atom>
      <atom id="a48" elementType="H"/>
      <atom id="a49" elementType="H"/>
      <atom id="a50" elementType="H"/>
      <atom id="a51" elementType="H"/>
      <atom id="a52" elementType="H"/>
      <atom id="a13" elementType="O">
        <label value="O" dictRef="cmlDict:locant"/>
      </atom>
      <atom id="a53" elementType="H"/>
      <atom id="a14" elementType="C">
        <atomParity atomRefs4="a13 a54 a8 a31">1</atomParity>
        <label value="1" dictRef="cmlDict:locant"/>
        <label value="C" dictRef="cmlDict:locant"/>
      </atom>
      <atom id="a54" elementType="H"/>
      <atom id="a15" elementType="O">
        <label value="O" dictRef="cmlDict:locant"/>
      </atom>
      <atom id="a55" elementType="H"/>
      <atom id="a16" elementType="C">
        <label value="1" dictRef="cmlDict:locant"/>
        <label value="C" dictRef="cmlDict:locant"/>
      </atom>
      <atom id="a28" elementType="O" hydrogenCount="0">
        <label value="O" dictRef="cmlDict:locant"/>
      </atom>
      <atom id="a56" elementType="H"/>
      <atom id="a57" elementType="H"/>
      <atom id="a58" elementType="H"/>
      <atom id="a17" elementType="C">
        <label value="1" dictRef="cmlDict:locant"/>
        <label value="C" dictRef="cmlDict:locant"/>
      </atom>
      <atom id="a59" elementType="H"/>
      <atom id="a60" elementType="H"/>
      <atom id="a61" elementType="H"/>
      <atom id="a18" elementType="C">
        <label value="1" dictRef="cmlDict:locant"/>
        <label value="C" dictRef="cmlDict:locant"/>
      </atom>
      <atom id="a62" elementType="H"/>
      <atom id="a63" elementType="H"/>
      <atom id="a19" elementType="O" hydrogenCount="0">
        <label value="1" dictRef="cmlDict:locant"/>
        <label value="O" dictRef="cmlDict:locant"/>
      </atom>
      <atom id="a20" elementType="C" hydrogenCount="0">
        <atomParity atomRefs4="a19 a21 a26 a28">-1</atomParity>
        <label value="2" dictRef="cmlDict:locant"/>
      </atom>
      <atom id="a21" elementType="C">
        <label value="3" dictRef="cmlDict:locant"/>
      </atom>
      <atom id="a22" elementType="C" hydrogenCount="0">
        <label value="4" dictRef="cmlDict:locant"/>
      </atom>
      <atom id="a23" elementType="C">
        <atomParity atomRefs4="a24 a66 a17 a22">-1</atomParity>
        <label value="5" dictRef="cmlDict:locant"/>
      </atom>
      <atom id="a24" elementType="C">
        <atomParity atomRefs4="a19 a67 a35 a23">-1</atomParity>
        <label value="6" dictRef="cmlDict:locant"/>
      </atom>
      <atom id="a64" elementType="H"/>
      <atom id="a65" elementType="H"/>
      <atom id="a66" elementType="H"/>
      <atom id="a67" elementType="H"/>
      <atom id="a25" elementType="C" hydrogenCount="0">
        <label value="1" dictRef="cmlDict:locant"/>
      </atom>
      <atom id="a26" elementType="C">
        <atomParity atomRefs4="a15 a68 a20 a25">1</atomParity>
        <label value="2" dictRef="cmlDict:locant"/>
      </atom>
      <atom id="a30" elementType="O" hydrogenCount="0">
        <label value="O" dictRef="cmlDict:locant"/>
      </atom>
      <atom id="a31" elementType="N">
        <label value="N" dictRef="cmlDict:locant"/>
      </atom>
      <atom id="a68" elementType="H"/>
      <atom id="a69" elementType="H"/>
      <atom id="a32" elementType="C">
        <label value="1" dictRef="cmlDict:locant"/>
        <label value="C" dictRef="cmlDict:locant"/>
      </atom>
      <atom id="a34" elementType="O">
        <label value="O" dictRef="cmlDict:locant"/>
      </atom>
      <atom id="a70" elementType="H"/>
      <atom id="a71" elementType="H"/>
      <atom id="a72" elementType="H"/>
      <atom id="a73" elementType="H"/>
      <atom id="a35" elementType="C">
        <label value="1'" dictRef="cmlDict:locant"/>
        <label value="C'" dictRef="cmlDict:locant"/>
      </atom>
      <atom id="a74" elementType="H"/>
      <atom id="a75" elementType="H"/>
      <atom id="a76" elementType="H"/>
      <atom id="a36" elementType="C">
        <label value="1'" dictRef="cmlDict:locant"/>
        <label value="C'" dictRef="cmlDict:locant"/>
      </atom>
      <atom id="a77" elementType="H"/>
      <atom id="a78" elementType="H"/>
      <atom id="a79" elementType="H"/>
      <atom id="a37" elementType="O">
        <label value="O'" dictRef="cmlDict:locant"/>
      </atom>
      <atom id="a80" elementType="H"/>
    </atomArray>
    <bondArray>
      <bond id="a1_a38" atomRefs2="a1 a38" order="S"/>
      <bond id="a2_a3" atomRefs2="a2 a3" order="S"/>
      <bond id="a3_a4" atomRefs2="a3 a4" order="S"/>
      <bond id="a2_a39" atomRefs2="a2 a39" order="S"/>
      <bond id="a2_a40" atomRefs2="a2 a40" order="S"/>
      <bond id="a3_a41" atomRefs2="a3 a41" order="S"/>
      <bond id="a4_a42" atomRefs2="a4 a42" order="S"/>
      <bond id="a4_a43" atomRefs2="a4 a43" order="S"/>
      <bond id="a1_a3" atomRefs2="a1 a3" order="S"/>
      <bond id="a5_a44" atomRefs2="a5 a44" order="S"/>
      <bond id="a6_a45" atomRefs2="a6 a45" order="S"/>
      <bond id="a6_a46" atomRefs2="a6 a46" order="S"/>
      <bond id="a6_a47" atomRefs2="a6 a47" order="S"/>
      <bond id="a7_a8" atomRefs2="a7 a8" order="S"/>
      <bond id="a8_a9" atomRefs2="a8 a9" order="S"/>
      <bond id="a9_a10" atomRefs2="a9 a10" order="S"/>
      <bond id="a10_a11" atomRefs2="a10 a11" order="S"/>
      <bond id="a11_a12" atomRefs2="a11 a12" order="S"/>
      <bond id="a7_a12" atomRefs2="a7 a12" order="S"/>
      <bond id="a8_a48" atomRefs2="a8 a48" order="S"/>
      <bond id="a9_a49" atomRefs2="a9 a49" order="S"/>
      <bond id="a9_a50" atomRefs2="a9 a50" order="S"/>
      <bond id="a10_a51" atomRefs2="a10 a51" order="S"/>
      <bond id="a12_a52" atomRefs2="a12 a52" order="S"/>
      <bond id="a6_a11" atomRefs2="a6 a11" order="S"/>
      <bond id="a5_a10" atomRefs2="a5 a10" order="S"/>
      <bond id="a2_a12" atomRefs2="a2 a12" order="S"/>
      <bond id="a13_a53" atomRefs2="a13 a53" order="S"/>
      <bond id="a14_a54" atomRefs2="a14 a54" order="S"/>
      <bond id="a13_a14" atomRefs2="a13 a14" order="S"/>
      <bond id="a8_a14" atomRefs2="a8 a14" order="S"/>
      <bond id="a15_a55" atomRefs2="a15 a55" order="S"/>
      <bond id="a16_a28" atomRefs2="a16 a28" order="S"/>
      <bond id="a16_a56" atomRefs2="a16 a56" order="S"/>
      <bond id="a16_a57" atomRefs2="a16 a57" order="S"/>
      <bond id="a16_a58" atomRefs2="a16 a58" order="S"/>
      <bond id="a17_a59" atomRefs2="a17 a59" order="S"/>
      <bond id="a17_a60" atomRefs2="a17 a60" order="S"/>
      <bond id="a17_a61" atomRefs2="a17 a61" order="S"/>
      <bond id="a18_a62" atomRefs2="a18 a62" order="S"/>
      <bond id="a18_a63" atomRefs2="a18 a63" order="S"/>
      <bond id="a19_a20" atomRefs2="a19 a20" order="S"/>
      <bond id="a20_a21" atomRefs2="a20 a21" order="S"/>
      <bond id="a21_a22" atomRefs2="a21 a22" order="S"/>
      <bond id="a22_a23" atomRefs2="a22 a23" order="S"/>
      <bond id="a23_a24" atomRefs2="a23 a24" order="S"/>
      <bond id="a19_a24" atomRefs2="a19 a24" order="S"/>
      <bond id="a21_a64" atomRefs2="a21 a64" order="S"/>
      <bond id="a21_a65" atomRefs2="a21 a65" order="S"/>
      <bond id="a23_a66" atomRefs2="a23 a66" order="S"/>
      <bond id="a24_a67" atomRefs2="a24 a67" order="S"/>
      <bond id="a18_a22" atomRefs2="a18 a22" order="D"/>
      <bond id="a17_a23" atomRefs2="a17 a23" order="S"/>
      <bond id="a28_a20" atomRefs2="a28 a20" order="S"/>
      <bond id="a25_a26" atomRefs2="a25 a26" order="S"/>
      <bond id="a25_a30" atomRefs2="a25 a30" order="D"/>
      <bond id="a25_a31" atomRefs2="a25 a31" order="S"/>
      <bond id="a26_a68" atomRefs2="a26 a68" order="S"/>
      <bond id="a31_a69" atomRefs2="a31 a69" order="S"/>
      <bond id="a20_a26" atomRefs2="a20 a26" order="S"/>
      <bond id="a15_a26" atomRefs2="a15 a26" order="S"/>
      <bond id="a14_a31" atomRefs2="a14 a31" order="S"/>
      <bond id="a32_a34" atomRefs2="a32 a34" order="S"/>
      <bond id="a32_a70" atomRefs2="a32 a70" order="S"/>
      <bond id="a32_a71" atomRefs2="a32 a71" order="S"/>
      <bond id="a32_a72" atomRefs2="a32 a72" order="S"/>
      <bond id="a34_a73" atomRefs2="a34 a73" order="S"/>
      <bond id="a35_a74" atomRefs2="a35 a74" order="S"/>
      <bond id="a35_a75" atomRefs2="a35 a75" order="S"/>
      <bond id="a35_a76" atomRefs2="a35 a76" order="S"/>
      <bond id="a35_a24" atomRefs2="a35 a24" order="S"/>
      <bond id="a36_a77" atomRefs2="a36 a77" order="S"/>
      <bond id="a36_a78" atomRefs2="a36 a78" order="S"/>
      <bond id="a36_a79" atomRefs2="a36 a79" order="S"/>
      <bond id="a36_a11" atomRefs2="a36 a11" order="S"/>
      <bond id="a37_a80" atomRefs2="a37 a80" order="S"/>
      <bond id="a37_a4" atomRefs2="a37 a4" order="S"/>
    </bondArray>
  </molecule>
</cml>
